# Supplementary material for: Microbiome Migration from Soil to Leaves in Maize and Rice
Source: Microorganisms. 2025 Apr 20;13(4):947. doi: 10.3390/microorganisms13040947 (PMC12029745; doi:10.3390/microorganisms13040947)
Supplement: Supplementary file 1 [file microorganisms-13-00947-s001.zip]

Archive with 4 entries (4 files):
- Supplementary Tabie S1 and Figure.pdf
- Supplementary Table S2 Taxonomic information table of the top 20 OTUs by relative abundance in SynCom..csv
- Supplementary Table S3 Analysis of differences in relative abundance among SynCom, rice rhizosphere, and phyllosphere..csv
- Supplementary Table S4 Analysis of differences in relative abundance among SynCom, maize rhizosphere, and phyllosphere..csv
