# Supplementary material for: Microbiome Migration from Soil to Leaves in Maize and Rice
Source: Microorganisms. 2025 Apr 20;13(4):947. doi: 10.3390/microorganisms13040947 (PMC12029745; doi:10.3390/microorganisms13040947)
Supplement: Supplementary file 1 [file microorganisms-13-00947-s001.zip › Supplementary Table S3 Analysis of differences in relative abundance among SynCom, rice rhizosphere, and phyllosphere..csv]

	variable	.y.	group1	group2	n1	n2	statistic	df	p	p.adj	p.adj.signif	p.signif
1	OTU_4	value	phyllosphere_no	phyllosphere_yes	3	6	0.301198883	3.892368768	0.779	0.833933233	ns	ns
2	OTU_4	value	phyllosphere_no	rhizosphere_no	3	3	2.132645823	3.999280994	0.1	0.591336332	ns	ns
3	OTU_4	value	phyllosphere_no	rhizosphere_yes	3	6	3.367440416	2.182571715	0.069	0.591336332	ns	ns
4	OTU_4	value	phyllosphere_yes	rhizosphere_no	6	3	2.206543611	3.94205909	0.093	0.591336332	ns	ns
5	OTU_4	value	phyllosphere_yes	rhizosphere_yes	6	6	4.37435508	5.990321975	0.005	0.23521978	*	**
6	OTU_4	value	rhizosphere_no	rhizosphere_yes	3	6	0.44239532	2.187593835	0.698	0.77133144	ns	ns
7	OTU_5	value	phyllosphere_no	phyllosphere_yes	3	6	-0.155028678	3.066485832	0.886	0.91286787	ns	ns
8	OTU_5	value	phyllosphere_no	rhizosphere_no	3	3	-0.090407456	3.941064523	0.932	0.948168251	ns	ns
9	OTU_5	value	phyllosphere_no	rhizosphere_yes	3	6	-0.36459674	3.011739638	0.74	0.801401467	ns	ns
10	OTU_5	value	phyllosphere_yes	rhizosphere_no	6	3	0.030000132	2.829306179	0.978	0.982821127	ns	ns
11	OTU_5	value	phyllosphere_yes	rhizosphere_yes	6	6	-0.330448496	9.993350704	0.748	0.808837585	ns	ns
12	OTU_5	value	rhizosphere_no	rhizosphere_yes	3	6	-0.218793756	2.786569283	0.842	0.881967702	ns	ns
13	OTU_3	value	phyllosphere_no	phyllosphere_yes	3	6	0.358537768	4.48805402	0.736	0.798888438	ns	ns
14	OTU_3	value	phyllosphere_no	rhizosphere_no	3	3	-0.694529788	3.974236426	0.526	0.645586583	ns	ns
15	OTU_3	value	phyllosphere_no	rhizosphere_yes	3	6	-3.23502386	5.411704171	0.021	0.451450909	ns	*
16	OTU_3	value	phyllosphere_yes	rhizosphere_no	6	3	-1.108506656	4.144076893	0.328	0.591336332	ns	ns
17	OTU_3	value	phyllosphere_yes	rhizosphere_yes	6	6	-3.354294329	5.257636369	0.019	0.439076923	ns	*
18	OTU_3	value	rhizosphere_no	rhizosphere_yes	3	6	-3.016869192	5.480169951	0.026	0.451450909	ns	*
19	OTU_2	value	phyllosphere_no	phyllosphere_yes	3	6	0.455906402	2.851484154	0.681	0.757827138	ns	ns
20	OTU_2	value	phyllosphere_no	rhizosphere_no	3	3	1.111611794	2.554220983	0.36	0.591336332	ns	ns
21	OTU_2	value	phyllosphere_no	rhizosphere_yes	3	6	-3.06279381	5.000168188	0.028	0.451450909	ns	*
22	OTU_2	value	phyllosphere_yes	rhizosphere_no	6	3	1.169744577	6.512419574	0.283	0.591336332	ns	ns
23	OTU_2	value	phyllosphere_yes	rhizosphere_yes	6	6	-3.064865836	5.0000343	0.028	0.451450909	ns	*
24	OTU_2	value	rhizosphere_no	rhizosphere_yes	3	6	-3.067686235	5.000023769	0.028	0.451450909	ns	*
25	OTU_7	value	phyllosphere_no	phyllosphere_yes	3	6	-3.013896067	3.716759295	0.043	0.532031792	ns	*
26	OTU_7	value	phyllosphere_no	rhizosphere_no	3	3	0.513499515	3.950914442	0.635	0.726854278	ns	ns
27	OTU_7	value	phyllosphere_no	rhizosphere_yes	3	6	-2.986698175	5.194580669	0.029	0.451450909	ns	*
28	OTU_7	value	phyllosphere_yes	rhizosphere_no	6	3	3.374800905	3.373343696	0.036	0.484641509	ns	*
29	OTU_7	value	phyllosphere_yes	rhizosphere_yes	6	6	-2.503187193	5.080626588	0.054	0.572883212	ns	ns
30	OTU_7	value	rhizosphere_no	rhizosphere_yes	3	6	-3.086469415	5.242346184	0.026	0.451450909	ns	*
31	OTU_8	value	phyllosphere_no	phyllosphere_yes	3	6	0.10008863	4.93176301	0.924	0.942268699	ns	ns
32	OTU_8	value	phyllosphere_no	rhizosphere_no	3	3	0.46197331	3.761679996	0.67	0.750463108	ns	ns
33	OTU_8	value	phyllosphere_no	rhizosphere_yes	3	6	-1.695477445	5.000065755	0.151	0.591336332	ns	ns
34	OTU_8	value	phyllosphere_yes	rhizosphere_no	6	3	0.392649718	6.178321461	0.708	0.779765372	ns	ns
35	OTU_8	value	phyllosphere_yes	rhizosphere_yes	6	6	-1.695816463	5.000047956	0.151	0.591336332	ns	ns
36	OTU_8	value	rhizosphere_no	rhizosphere_yes	3	6	-1.696977113	5.00003931	0.15	0.591336332	ns	ns
37	OTU_13	value	phyllosphere_no	phyllosphere_yes	3	6	0.951398906	4.073534968	0.394	0.591336332	ns	ns
38	OTU_13	value	phyllosphere_no	rhizosphere_no	3	3	-1.531886037	2.059283963	0.262	0.591336332	ns	ns
39	OTU_13	value	phyllosphere_no	rhizosphere_yes	3	6	0.824700844	2.931632431	0.471	0.608250679	ns	ns
40	OTU_13	value	phyllosphere_yes	rhizosphere_no	6	3	-1.678707419	2.029453251	0.233	0.591336332	ns	ns
41	OTU_13	value	phyllosphere_yes	rhizosphere_yes	6	6	-0.296890062	8.73800073	0.773	0.830417315	ns	ns
42	OTU_13	value	rhizosphere_no	rhizosphere_yes	3	6	1.651504026	2.01321574	0.24	0.591336332	ns	ns
43	OTU_14	value	phyllosphere_no	phyllosphere_yes	3	6	-1.471893066	5.092807578	0.2	0.591336332	ns	ns
44	OTU_14	value	phyllosphere_no	rhizosphere_no	3	3	-1.59699622	3.99921748	0.186	0.591336332	ns	ns
45	OTU_14	value	phyllosphere_no	rhizosphere_yes	3	6	-3.079823548	6.576229648	0.019	0.439076923	ns	*
46	OTU_14	value	phyllosphere_yes	rhizosphere_no	6	3	1.256205143	5.090265638	0.264	0.591336332	ns	ns
47	OTU_14	value	phyllosphere_yes	rhizosphere_yes	6	6	0.7421052	5.452157274	0.489	0.619168589	ns	ns
48	OTU_14	value	rhizosphere_no	rhizosphere_yes	3	6	-2.157349079	6.548589082	0.07	0.591336332	ns	ns
49	OTU_12	value	phyllosphere_no	phyllosphere_yes	3	6	-1.057365614	6.327484077	0.329	0.591336332	ns	ns
50	OTU_12	value	phyllosphere_no	rhizosphere_no	3	3	-0.258169046	3.836860756	0.81	0.855566247	ns	ns
51	OTU_12	value	phyllosphere_no	rhizosphere_yes	3	6	-0.375384401	3.442741273	0.729	0.795728965	ns	ns
52	OTU_12	value	phyllosphere_yes	rhizosphere_no	6	3	0.908559184	6.919416578	0.394	0.591336332	ns	ns
53	OTU_12	value	phyllosphere_yes	rhizosphere_yes	6	6	0.911830399	7.4475554	0.39	0.591336332	ns	ns
54	OTU_12	value	rhizosphere_no	rhizosphere_yes	3	6	-0.102468197	4.171073473	0.923	0.942146638	ns	ns
55	OTU_9	value	phyllosphere_no	phyllosphere_yes	3	6	-0.133916193	2.734870118	0.903	0.9248189	ns	ns
56	OTU_9	value	phyllosphere_no	rhizosphere_no	3	3	-0.43866314	2.788080398	0.693	0.767788043	ns	ns
57	OTU_9	value	phyllosphere_no	rhizosphere_yes	3	6	-3.0186035	5.000082002	0.029	0.451450909	ns	*
58	OTU_9	value	phyllosphere_yes	rhizosphere_no	6	3	-0.54419168	5.340519488	0.608	0.707295652	ns	ns
59	OTU_9	value	phyllosphere_yes	rhizosphere_yes	6	6	-3.018197712	5.000014486	0.029	0.451450909	ns	*
60	OTU_9	value	rhizosphere_no	rhizosphere_yes	3	6	-3.017234232	5.000016837	0.029	0.451450909	ns	*
61	OTU_28	value	phyllosphere_no	phyllosphere_yes	3	6	0.351415276	5.695765192	0.738	0.800045075	ns	ns
62	OTU_28	value	phyllosphere_no	rhizosphere_no	3	3	-0.583772452	3.541984075	0.595	0.697479463	ns	ns
63	OTU_28	value	phyllosphere_no	rhizosphere_yes	3	6	-0.236883199	6.307412046	0.82	0.864209749	ns	ns
64	OTU_28	value	phyllosphere_yes	rhizosphere_no	6	3	-0.865506842	3.960759327	0.436	0.592356712	ns	ns
65	OTU_28	value	phyllosphere_yes	rhizosphere_yes	6	6	-0.420040337	6.525220296	0.688	0.763631838	ns	ns
66	OTU_28	value	rhizosphere_no	rhizosphere_yes	3	6	0.133742311	6.957733248	0.897	0.920876978	ns	ns
67	OTU_1	value	phyllosphere_no	phyllosphere_yes	3	6	0.53581144	3.317452107	0.626	0.720792361	ns	ns
68	OTU_1	value	phyllosphere_no	rhizosphere_no	3	3	-5.428094641	2.000379742	0.032	0.458167224	ns	*
69	OTU_1	value	phyllosphere_no	rhizosphere_yes	3	6	-5.500290791	5.001800293	0.003	0.183471429	*	**
70	OTU_1	value	phyllosphere_yes	rhizosphere_no	6	3	-5.434253506	2.000118819	0.032	0.458167224	ns	*
71	OTU_1	value	phyllosphere_yes	rhizosphere_yes	6	6	-5.508868871	5.000563371	0.003	0.183471429	*	**
72	OTU_1	value	rhizosphere_no	rhizosphere_yes	3	6	1.160418983	4.198211598	0.308	0.591336332	ns	ns
73	OTU_17	value	phyllosphere_no	phyllosphere_yes	3	6	-1.343290362	5.000873923	0.237	0.591336332	ns	ns
74	OTU_17	value	phyllosphere_no	rhizosphere_no	3	3	-2.176686619	2.000010446	0.161	0.591336332	ns	ns
75	OTU_17	value	phyllosphere_no	rhizosphere_yes	3	6	-2.860245362	5.000001451	0.035	0.474161392	ns	*
76	OTU_17	value	phyllosphere_yes	rhizosphere_no	6	3	-1.916064108	2.120549159	0.188	0.591336332	ns	ns
77	OTU_17	value	phyllosphere_yes	rhizosphere_yes	6	6	-2.803188998	5.016599221	0.038	0.494462006	ns	*
78	OTU_17	value	rhizosphere_no	rhizosphere_yes	3	6	-2.284607611	5.528305398	0.066	0.591336332	ns	ns
79	OTU_18	value	phyllosphere_no	phyllosphere_yes	3	6	-1.457064504	5	0.205	0.591336332	ns	ns
80	OTU_18	value	phyllosphere_no	rhizosphere_no	3	3	-1.598095505	2	0.251	0.591336332	ns	ns
81	OTU_18	value	phyllosphere_no	rhizosphere_yes	3	6	-1.339511017	5	0.238	0.591336332	ns	ns
82	OTU_18	value	phyllosphere_yes	rhizosphere_no	6	3	-1.412774794	2.058045113	0.29	0.591336332	ns	ns
83	OTU_18	value	phyllosphere_yes	rhizosphere_yes	6	6	-1.317987399	5.002153414	0.245	0.591336332	ns	ns
84	OTU_18	value	rhizosphere_no	rhizosphere_yes	3	6	-1.135987765	5.147279305	0.306	0.591336332	ns	ns
85	OTU_254	value	phyllosphere_no	phyllosphere_yes	3	6	-1.563648253	6.198772316	0.167	0.591336332	ns	ns
86	OTU_254	value	phyllosphere_no	rhizosphere_no	3	3	8.321402231	2.744411789	0.005	0.23521978	*	**
87	OTU_254	value	phyllosphere_no	rhizosphere_yes	3	6	19.47406228	3.483973576	0.000111	0.033942214	***	***
88	OTU_254	value	phyllosphere_yes	rhizosphere_no	6	3	7.171040022	6.420113039	0.000273	0.053791696	**	***
89	OTU_254	value	phyllosphere_yes	rhizosphere_yes	6	6	9.919662339	5.494105185	0.000103	0.033918692	***	***
90	OTU_254	value	rhizosphere_no	rhizosphere_yes	3	6	0.832402162	2.276977606	0.483	0.6159437	ns	ns
91	OTU_6	value	phyllosphere_no	phyllosphere_yes	3	6	0.537369224	2.067871755	0.643	0.732486163	ns	ns
92	OTU_6	value	phyllosphere_no	rhizosphere_no	3	3	0.804644667	2.141883005	0.501	0.627312372	ns	ns
93	OTU_6	value	phyllosphere_no	rhizosphere_yes	3	6	-1.724873932	5.00052542	0.145	0.591336332	ns	ns
94	OTU_6	value	phyllosphere_yes	rhizosphere_no	6	3	1.209740678	3.992697321	0.293	0.591336332	ns	ns
95	OTU_6	value	phyllosphere_yes	rhizosphere_yes	6	6	-1.728846472	5.000008872	0.144	0.591336332	ns	ns
96	OTU_6	value	rhizosphere_no	rhizosphere_yes	3	6	-1.730852956	5.000018661	0.144	0.591336332	ns	ns
97	OTU_15	value	phyllosphere_no	phyllosphere_yes	3	6	0.462272107	3.563256462	0.671	0.750797439	ns	ns
98	OTU_15	value	phyllosphere_no	rhizosphere_no	3	3	4.115883964	3.958964007	0.015	0.406424051	ns	*
99	OTU_15	value	phyllosphere_no	rhizosphere_yes	3	6	5.873931661	2.313614973	0.02	0.439076923	ns	*
100	OTU_15	value	phyllosphere_yes	rhizosphere_no	6	3	4.594458349	3.910847503	0.011	0.35675	ns	*
101	OTU_15	value	phyllosphere_yes	rhizosphere_yes	6	6	8.299368609	6.985285233	7.29E-05	0.03120849	***	****
102	OTU_15	value	rhizosphere_no	rhizosphere_yes	3	6	0.582420343	2.386217354	0.611	0.709436127	ns	ns
103	OTU_32	value	phyllosphere_no	phyllosphere_yes	3	6	-1.331701173	3.783685528	0.258	0.591336332	ns	ns
104	OTU_32	value	phyllosphere_no	rhizosphere_no	3	3	2.252380165	3.003666357	0.11	0.591336332	ns	ns
105	OTU_32	value	phyllosphere_no	rhizosphere_yes	3	6	6.556066003	2.314685173	0.015	0.406424051	ns	*
106	OTU_32	value	phyllosphere_yes	rhizosphere_no	6	3	3.184940674	2.469599426	0.065	0.591336332	ns	ns
107	OTU_32	value	phyllosphere_yes	rhizosphere_yes	6	6	11.85643723	6.759488384	9.02E-06	0.007722924	****	****
108	OTU_32	value	rhizosphere_no	rhizosphere_yes	3	6	0.981962226	2.083461696	0.426	0.591336332	ns	ns
109	OTU_30	value	phyllosphere_no	phyllosphere_yes	3	6	-0.261711174	6.999979191	0.801	0.848992572	ns	ns
110	OTU_30	value	phyllosphere_no	rhizosphere_no	3	3	2.796973006	2.413885324	0.087	0.591336332	ns	ns
111	OTU_30	value	phyllosphere_no	rhizosphere_yes	3	6	7.816383689	5.371978751	0.000394	0.064873615	**	***
112	OTU_30	value	phyllosphere_yes	rhizosphere_no	6	3	2.757344589	3.102346148	0.068	0.591336332	ns	ns
113	OTU_30	value	phyllosphere_yes	rhizosphere_yes	6	6	6.081784217	8.098226262	0.000281	0.053791696	**	***
114	OTU_30	value	rhizosphere_no	rhizosphere_yes	3	6	0.496391588	2.373260969	0.662	0.745795263	ns	ns
115	OTU_20	value	phyllosphere_no	phyllosphere_yes	3	6	0.326847987	3.003317866	0.765	0.823476238	ns	ns
116	OTU_20	value	phyllosphere_no	rhizosphere_no	3	3	1.879430753	2.859433656	0.161	0.591336332	ns	ns
117	OTU_20	value	phyllosphere_no	rhizosphere_yes	3	6	5.800268104	2.492306449	0.017	0.418258621	ns	*
118	OTU_20	value	phyllosphere_yes	rhizosphere_no	6	3	1.858360316	2.219478511	0.192	0.591336332	ns	ns
119	OTU_20	value	phyllosphere_yes	rhizosphere_yes	6	6	9.636915603	8.996029039	4.88E-06	0.005319143	****	****
120	OTU_20	value	rhizosphere_no	rhizosphere_yes	3	6	0.824431146	2.108777632	0.492	0.62113005	ns	ns
121	OTU_24	value	phyllosphere_no	phyllosphere_yes	3	6	-0.909060646	6.135516851	0.398	0.591336332	ns	ns
122	OTU_24	value	phyllosphere_no	rhizosphere_no	3	3	1.994547317	3.616877601	0.124	0.591336332	ns	ns
123	OTU_24	value	phyllosphere_no	rhizosphere_yes	3	6	4.313944564	2.424064401	0.035	0.474161392	ns	*
124	OTU_24	value	phyllosphere_yes	rhizosphere_no	6	3	2.689314534	4.508365116	0.048	0.558391304	ns	*
125	OTU_24	value	phyllosphere_yes	rhizosphere_yes	6	6	5.156384859	5.856767414	0.002	0.145118644	*	**
126	OTU_24	value	rhizosphere_no	rhizosphere_yes	3	6	0.76263187	2.213295749	0.519	0.639930588	ns	ns
127	OTU_71	value	phyllosphere_no	phyllosphere_yes	3	6	2.016983781	2.706831837	0.147	0.591336332	ns	ns
128	OTU_71	value	phyllosphere_no	rhizosphere_no	3	3	3.770339307	3.90721276	0.02	0.439076923	ns	*
129	OTU_71	value	phyllosphere_no	rhizosphere_yes	3	6	5.317405981	2.156998519	0.028	0.451450909	ns	*
130	OTU_71	value	phyllosphere_yes	rhizosphere_no	6	3	2.92710932	2.97185015	0.062	0.591336332	ns	ns
131	OTU_71	value	phyllosphere_yes	rhizosphere_yes	6	6	7.084248041	7.169554028	0.000175	0.047091	**	***
132	OTU_71	value	rhizosphere_no	rhizosphere_yes	3	6	0.519413602	2.214988385	0.651	0.738847031	ns	ns
133	OTU_26	value	phyllosphere_no	phyllosphere_yes	3	6	-1.984049045	3.912594517	0.12	0.591336332	ns	ns
134	OTU_26	value	phyllosphere_no	rhizosphere_no	3	3	4.320818345	2.648033924	0.029	0.451450909	ns	*
135	OTU_26	value	phyllosphere_no	rhizosphere_yes	3	6	9.550548714	4.993963993	0.000214	0.050896333	**	***
136	OTU_26	value	phyllosphere_yes	rhizosphere_no	6	3	5.440836332	2.309607243	0.023	0.451450909	ns	*
137	OTU_26	value	phyllosphere_yes	rhizosphere_yes	6	6	13.69116253	9.442192855	1.53E-07	0.000654993	****	****
138	OTU_26	value	rhizosphere_no	rhizosphere_yes	3	6	0.458196555	2.513701076	0.683	0.759066199	ns	ns
139	OTU_36	value	phyllosphere_no	phyllosphere_yes	3	6	1.136506651	6.369128864	0.297	0.591336332	ns	ns
140	OTU_36	value	phyllosphere_no	rhizosphere_no	3	3	3.505837628	3.602099178	0.029	0.451450909	ns	*
141	OTU_36	value	phyllosphere_no	rhizosphere_yes	3	6	7.204748838	2.280146372	0.013	0.381184932	ns	*
142	OTU_36	value	phyllosphere_yes	rhizosphere_no	6	3	2.372119261	4.728651452	0.067	0.591336332	ns	ns
143	OTU_36	value	phyllosphere_yes	rhizosphere_yes	6	6	4.816627606	5.51284817	0.004	0.21405	*	**
144	OTU_36	value	rhizosphere_no	rhizosphere_yes	3	6	0.960773927	2.139161313	0.432	0.591616123	ns	ns
145	OTU_39	value	phyllosphere_no	phyllosphere_yes	3	6	2.153253252	6.867892436	0.069	0.591336332	ns	ns
146	OTU_39	value	phyllosphere_no	rhizosphere_no	3	3	4.801485468	2.684543018	0.022	0.451450909	ns	*
147	OTU_39	value	phyllosphere_no	rhizosphere_yes	3	6	12.18286035	3.464749123	0.000575	0.084881897	**	***
148	OTU_39	value	phyllosphere_yes	rhizosphere_no	6	3	3.186892372	3.390469417	0.042	0.530389381	ns	*
149	OTU_39	value	phyllosphere_yes	rhizosphere_yes	6	6	7.046461065	6.796440092	0.000233	0.052498579	**	***
150	OTU_39	value	rhizosphere_no	rhizosphere_yes	3	6	0.711633793	2.249520983	0.543	0.656847415	ns	ns
151	OTU_31	value	phyllosphere_no	phyllosphere_yes	3	6	0.705178158	2.471983929	0.541	0.65591079	ns	ns
152	OTU_31	value	phyllosphere_no	rhizosphere_no	3	3	3.691636052	2.984840068	0.035	0.474161392	ns	*
153	OTU_31	value	phyllosphere_no	rhizosphere_yes	3	6	4.394876957	2.065017448	0.045	0.547286932	ns	*
154	OTU_31	value	phyllosphere_yes	rhizosphere_no	6	3	5.538163577	3.830942324	0.006	0.259454545	*	**
155	OTU_31	value	phyllosphere_yes	rhizosphere_yes	6	6	10.18925879	6.383240151	3.50E-05	0.0174094	***	****
156	OTU_31	value	rhizosphere_no	rhizosphere_yes	3	6	0.531651914	2.249941989	0.643	0.732486163	ns	ns
157	OTU_57	value	phyllosphere_no	phyllosphere_yes	3	6	1.542059815	3.650856077	0.205	0.591336332	ns	ns
158	OTU_57	value	phyllosphere_no	rhizosphere_no	3	3	2.834840556	3.995877717	0.047	0.557360111	ns	*
159	OTU_57	value	phyllosphere_no	rhizosphere_yes	3	6	4.81433656	2.054385312	0.038	0.494462006	ns	*
160	OTU_57	value	phyllosphere_yes	rhizosphere_no	6	3	1.867874293	3.548785477	0.144	0.591336332	ns	ns
161	OTU_57	value	phyllosphere_yes	rhizosphere_yes	6	6	4.75411568	5.345069079	0.004	0.21405	*	**
162	OTU_57	value	rhizosphere_no	rhizosphere_yes	3	6	0.742674063	2.050988029	0.533	0.650819452	ns	ns
163	OTU_65	value	phyllosphere_no	phyllosphere_yes	3	6	0.455896382	2.829960896	0.681	0.757827138	ns	ns
164	OTU_65	value	phyllosphere_no	rhizosphere_no	3	3	2.717536977	3.483048825	0.062	0.591336332	ns	ns
165	OTU_65	value	phyllosphere_no	rhizosphere_yes	3	6	3.409753658	2.497585993	0.056	0.579072464	ns	ns
166	OTU_65	value	phyllosphere_yes	rhizosphere_no	6	3	3.450444581	3.882609999	0.027	0.451450909	ns	*
167	OTU_65	value	phyllosphere_yes	rhizosphere_yes	6	6	5.501743324	9.435894067	0.000321	0.05496804	**	***
168	OTU_65	value	rhizosphere_no	rhizosphere_yes	3	6	0.458409515	3.143338785	0.677	0.754749219	ns	ns
169	OTU_16	value	phyllosphere_no	phyllosphere_yes	3	6	0.103428518	5.462429267	0.921	0.941002625	ns	ns
170	OTU_16	value	phyllosphere_no	rhizosphere_no	3	3	-3.01473827	2.014532935	0.094	0.591336332	ns	ns
171	OTU_16	value	phyllosphere_no	rhizosphere_yes	3	6	-2.477995787	5.056931555	0.055	0.572883212	ns	ns
172	OTU_16	value	phyllosphere_yes	rhizosphere_no	6	3	-3.023852762	2.013141267	0.093	0.591336332	ns	ns
173	OTU_16	value	phyllosphere_yes	rhizosphere_yes	6	6	-2.48943933	5.051653065	0.055	0.572883212	ns	ns
174	OTU_16	value	rhizosphere_no	rhizosphere_yes	3	6	0.812713048	4.605318735	0.456	0.602697129	ns	ns
175	OTU_55	value	phyllosphere_no	phyllosphere_yes	3	6	0.27317767	2.654108884	0.805	0.850914815	ns	ns
176	OTU_55	value	phyllosphere_no	rhizosphere_no	3	3	3.365847859	3.014629211	0.043	0.532031792	ns	*
177	OTU_55	value	phyllosphere_no	rhizosphere_yes	3	6	3.933220286	2.220655542	0.05	0.561811024	ns	*
178	OTU_55	value	phyllosphere_yes	rhizosphere_no	6	3	5.340733925	4.395780781	0.005	0.23521978	*	**
179	OTU_55	value	phyllosphere_yes	rhizosphere_yes	6	6	8.132371794	8.08030941	3.66E-05	0.0174094	***	****
180	OTU_55	value	rhizosphere_no	rhizosphere_yes	3	6	0.42302463	2.832208133	0.702	0.774552062	ns	ns
181	OTU_171	value	phyllosphere_no	phyllosphere_yes	3	6	-1.260757331	4.451613619	0.269	0.591336332	ns	ns
182	OTU_171	value	phyllosphere_no	rhizosphere_no	3	3	1.915801216	3.96467733	0.129	0.591336332	ns	ns
183	OTU_171	value	phyllosphere_no	rhizosphere_yes	3	6	3.767641349	2.027846139	0.062	0.591336332	ns	ns
184	OTU_171	value	phyllosphere_yes	rhizosphere_no	6	3	3.306461032	4.055877498	0.029	0.451450909	ns	*
185	OTU_171	value	phyllosphere_yes	rhizosphere_yes	6	6	6.932490677	5.117022471	0.000872	0.097295455	**	***
186	OTU_171	value	rhizosphere_no	rhizosphere_yes	3	6	0.846892402	2.023034643	0.485	0.617390723	ns	ns
187	OTU_34	value	phyllosphere_no	phyllosphere_yes	3	6	0.280275863	2.504850281	0.801	0.848992572	ns	ns
188	OTU_34	value	phyllosphere_no	rhizosphere_no	3	3	3.476747565	3.825601486	0.027	0.451450909	ns	*
189	OTU_34	value	phyllosphere_no	rhizosphere_yes	3	6	4.523913493	2.433804457	0.031	0.458167224	ns	*
190	OTU_34	value	phyllosphere_yes	rhizosphere_no	6	3	4.746336878	2.787462629	0.021	0.451450909	ns	*
191	OTU_34	value	phyllosphere_yes	rhizosphere_yes	6	6	9.338830244	9.945514702	3.09E-06	0.005319143	****	****
192	OTU_34	value	rhizosphere_no	rhizosphere_yes	3	6	0.33790741	2.676350613	0.76	0.818711626	ns	ns
193	OTU_79	value	phyllosphere_no	phyllosphere_yes	3	6	1.873701687	6.338763169	0.107	0.591336332	ns	ns
194	OTU_79	value	phyllosphere_no	rhizosphere_no	3	3	5.410904956	3.994097747	0.006	0.259454545	*	**
195	OTU_79	value	phyllosphere_no	rhizosphere_yes	3	6	7.254346299	2.848656823	0.006	0.259454545	*	**
196	OTU_79	value	phyllosphere_yes	rhizosphere_no	6	3	3.109782309	6.4862093	0.019	0.439076923	ns	*
197	OTU_79	value	phyllosphere_yes	rhizosphere_yes	6	6	4.141012651	6.507725894	0.005	0.23521978	*	**
198	OTU_79	value	rhizosphere_no	rhizosphere_yes	3	6	0.421933271	2.918241486	0.702	0.774552062	ns	ns
199	OTU_62	value	phyllosphere_no	phyllosphere_yes	3	6	0.095070653	2.767502459	0.931	0.947601284	ns	ns
200	OTU_62	value	phyllosphere_no	rhizosphere_no	3	3	1.947939318	3.986438854	0.123	0.591336332	ns	ns
201	OTU_62	value	phyllosphere_no	rhizosphere_yes	3	6	3.522348752	2.254162635	0.06	0.591336332	ns	ns
202	OTU_62	value	phyllosphere_yes	rhizosphere_no	6	3	2.391578669	2.680864477	0.107	0.591336332	ns	ns
203	OTU_62	value	phyllosphere_yes	rhizosphere_yes	6	6	7.100609995	8.040332392	9.94E-05	0.033918692	***	****
204	OTU_62	value	rhizosphere_no	rhizosphere_yes	3	6	0.727021458	2.225763178	0.536	0.652806828	ns	ns
205	OTU_87	value	phyllosphere_no	phyllosphere_yes	3	6	-1.929410516	3.293973846	0.141	0.591336332	ns	ns
206	OTU_87	value	phyllosphere_no	rhizosphere_no	3	3	1.86582369	3.696446468	0.141	0.591336332	ns	ns
207	OTU_87	value	phyllosphere_no	rhizosphere_yes	3	6	2.979202097	2.164854059	0.088	0.591336332	ns	ns
208	OTU_87	value	phyllosphere_yes	rhizosphere_no	6	3	4.882041314	4.302888116	0.007	0.272427273	*	**
209	OTU_87	value	phyllosphere_yes	rhizosphere_yes	6	6	8.890253472	6.302623772	8.54E-05	0.033236127	***	****
210	OTU_87	value	rhizosphere_no	rhizosphere_yes	3	6	0.924087233	2.29972468	0.442	0.594845017	ns	ns
211	OTU_33	value	phyllosphere_no	phyllosphere_yes	3	6	4.176680139	6.64118524	0.005	0.23521978	*	**
212	OTU_33	value	phyllosphere_no	rhizosphere_no	3	3	6.061290974	2.489066553	0.015	0.406424051	*	*
213	OTU_33	value	phyllosphere_no	rhizosphere_yes	3	6	14.02837846	5.675073836	1.27E-05	0.00906145	****	****
214	OTU_33	value	phyllosphere_yes	rhizosphere_no	6	3	2.371410909	4.335686975	0.072	0.591336332	ns	ns
215	OTU_33	value	phyllosphere_yes	rhizosphere_yes	6	6	4.229472295	7.073030483	0.004	0.21405	*	**
216	OTU_33	value	rhizosphere_no	rhizosphere_yes	3	6	0.506018297	2.50364235	0.654	0.740485057	ns	ns
217	OTU_29	value	phyllosphere_no	phyllosphere_yes	3	6	-0.941890928	6.99835783	0.378	0.591336332	ns	ns
218	OTU_29	value	phyllosphere_no	rhizosphere_no	3	3	3.000484602	2.873533607	0.061	0.591336332	ns	ns
219	OTU_29	value	phyllosphere_no	rhizosphere_yes	3	6	7.422341875	3.14163433	0.004	0.21405	*	**
220	OTU_29	value	phyllosphere_yes	rhizosphere_no	6	3	3.312321872	4.456149993	0.025	0.451450909	ns	*
221	OTU_29	value	phyllosphere_yes	rhizosphere_yes	6	6	6.005675339	6.038807884	0.000937	0.097295455	**	***
222	OTU_29	value	rhizosphere_no	rhizosphere_yes	3	6	0.665473908	2.25416434	0.567	0.676701143	ns	ns
223	OTU_450	value	phyllosphere_no	phyllosphere_yes	3	6	-1.604643711	6.454446863	0.156	0.591336332	ns	ns
224	OTU_450	value	phyllosphere_no	rhizosphere_no	3	3	0.699180829	2.052411707	0.555	0.667028355	ns	ns
225	OTU_450	value	phyllosphere_no	rhizosphere_yes	3	6	-0.101215061	3.95534811	0.924	0.942268699	ns	ns
226	OTU_450	value	phyllosphere_yes	rhizosphere_no	6	3	2.684359589	5.093077353	0.043	0.532031792	ns	*
227	OTU_450	value	phyllosphere_yes	rhizosphere_yes	6	6	1.730226042	8.001090243	0.122	0.591336332	ns	ns
228	OTU_450	value	rhizosphere_no	rhizosphere_yes	3	6	-1.193606335	5.274672637	0.284	0.591336332	ns	ns
229	OTU_35	value	phyllosphere_no	phyllosphere_yes	3	6	0.008575637	3.647529071	0.994	0.994697055	ns	ns
230	OTU_35	value	phyllosphere_no	rhizosphere_no	3	3	1.691407842	3.902141851	0.168	0.591336332	ns	ns
231	OTU_35	value	phyllosphere_no	rhizosphere_yes	3	6	2.700037229	2.105666627	0.108	0.591336332	ns	ns
232	OTU_35	value	phyllosphere_yes	rhizosphere_no	6	3	2.092595844	4.241522758	0.101	0.591336332	ns	ns
233	OTU_35	value	phyllosphere_yes	rhizosphere_yes	6	6	4.217959463	5.66721401	0.006	0.259454545	*	**
234	OTU_35	value	rhizosphere_no	rhizosphere_yes	3	6	0.590919432	2.145821752	0.611	0.709436127	ns	ns
235	OTU_44	value	phyllosphere_no	phyllosphere_yes	3	6	1.893669304	5.582035097	0.111	0.591336332	ns	ns
236	OTU_44	value	phyllosphere_no	rhizosphere_no	3	3	3.410854194	3.994000324	0.027	0.451450909	ns	*
237	OTU_44	value	phyllosphere_no	rhizosphere_yes	3	6	5.412712385	2.104696626	0.029	0.451450909	ns	*
238	OTU_44	value	phyllosphere_yes	rhizosphere_no	6	3	1.527037722	5.772674369	0.18	0.591336332	ns	ns
239	OTU_44	value	phyllosphere_yes	rhizosphere_yes	6	6	2.877688475	5.27389135	0.033	0.466247525	ns	*
240	OTU_44	value	rhizosphere_no	rhizosphere_yes	3	6	0.768667305	2.113204919	0.519	0.639930588	ns	ns
241	OTU_271	value	phyllosphere_no	phyllosphere_yes	3	6	-0.002717445	4.364975184	0.998	0.998466464	ns	ns
242	OTU_271	value	phyllosphere_no	rhizosphere_no	3	3	1.884418671	2.704655347	0.166	0.591336332	ns	ns
243	OTU_271	value	phyllosphere_no	rhizosphere_yes	3	6	2.288843235	2.024512431	0.148	0.591336332	ns	ns
244	OTU_271	value	phyllosphere_yes	rhizosphere_no	6	3	2.365559942	6.934581675	0.05	0.561811024	ns	*
245	OTU_271	value	phyllosphere_yes	rhizosphere_yes	6	6	3.027706423	5.107195711	0.028	0.451450909	ns	*
246	OTU_271	value	rhizosphere_no	rhizosphere_yes	3	6	0.569711354	2.135733935	0.623	0.718304067	ns	ns
247	OTU_43	value	phyllosphere_no	phyllosphere_yes	3	6	0.446478017	3.250365691	0.683	0.759066199	ns	ns
248	OTU_43	value	phyllosphere_no	rhizosphere_no	3	3	3.100389067	2.492017119	0.068	0.591336332	ns	ns
249	OTU_43	value	phyllosphere_no	rhizosphere_yes	3	6	3.458078955	2.084455722	0.07	0.591336332	ns	ns
250	OTU_43	value	phyllosphere_yes	rhizosphere_no	6	3	4.278876412	6.99638638	0.004	0.21405	*	**
251	OTU_43	value	phyllosphere_yes	rhizosphere_yes	6	6	5.293472019	5.702737973	0.002	0.145118644	*	**
252	OTU_43	value	rhizosphere_no	rhizosphere_yes	3	6	0.538842187	2.697931482	0.631	0.72460059	ns	ns
253	OTU_46	value	phyllosphere_no	phyllosphere_yes	3	6	-0.113507577	3.009847491	0.917	0.937587055	ns	ns
254	OTU_46	value	phyllosphere_no	rhizosphere_no	3	3	2.257909901	3.705745175	0.092	0.591336332	ns	ns
255	OTU_46	value	phyllosphere_no	rhizosphere_yes	3	6	3.446861782	2.036330307	0.073	0.591336332	ns	ns
256	OTU_46	value	phyllosphere_yes	rhizosphere_no	6	3	3.292158795	3.80795949	0.032	0.458167224	ns	*
257	OTU_46	value	phyllosphere_yes	rhizosphere_yes	6	6	7.178198055	5.375468839	6.00E-04	0.08562	**	***
258	OTU_46	value	rhizosphere_no	rhizosphere_yes	3	6	0.850842047	2.064971815	0.482	0.615585322	ns	ns
259	OTU_182	value	phyllosphere_no	phyllosphere_yes	3	6	-0.044959436	4.817706761	0.966	0.974192226	ns	ns
260	OTU_182	value	phyllosphere_no	rhizosphere_no	3	3	1.06622375	3.860715983	0.348	0.591336332	ns	ns
261	OTU_182	value	phyllosphere_no	rhizosphere_yes	3	6	2.791043043	2.132909324	0.101	0.591336332	ns	ns
262	OTU_182	value	phyllosphere_yes	rhizosphere_no	6	3	1.178520351	3.985179331	0.304	0.591336332	ns	ns
263	OTU_182	value	phyllosphere_yes	rhizosphere_yes	6	6	3.391951844	5.472151335	0.017	0.418258621	ns	*
264	OTU_182	value	rhizosphere_no	rhizosphere_yes	3	6	0.947574352	2.090217454	0.44	0.594246459	ns	ns
265	OTU_41	value	phyllosphere_no	phyllosphere_yes	3	6	-1.497793298	6.955792271	0.178	0.591336332	ns	ns
266	OTU_41	value	phyllosphere_no	rhizosphere_no	3	3	2.600197401	2.8881809	0.084	0.591336332	ns	ns
267	OTU_41	value	phyllosphere_no	rhizosphere_yes	3	6	6.52710353	2.981693666	0.007	0.272427273	*	**
268	OTU_41	value	phyllosphere_yes	rhizosphere_no	6	3	3.324412455	4.845787453	0.022	0.451450909	ns	*
269	OTU_41	value	phyllosphere_yes	rhizosphere_yes	6	6	5.694666564	5.775167812	0.001	0.097295455	**	***
270	OTU_41	value	rhizosphere_no	rhizosphere_yes	3	6	0.604512547	2.222901733	0.601	0.702205513	ns	ns
271	OTU_45	value	phyllosphere_no	phyllosphere_yes	3	6	0.484026555	2.908078886	0.662	0.745795263	ns	ns
272	OTU_45	value	phyllosphere_no	rhizosphere_no	3	3	-0.287152403	3.453891621	0.79	0.841709806	ns	ns
273	OTU_45	value	phyllosphere_no	rhizosphere_yes	3	6	1	2	0.423	0.591336332	ns	ns
274	OTU_45	value	phyllosphere_yes	rhizosphere_no	6	3	-0.663708975	2.383532487	0.565	0.675632682	ns	ns
275	OTU_45	value	phyllosphere_yes	rhizosphere_yes	6	6	1	5	0.363	0.591336332	ns	ns
276	OTU_45	value	rhizosphere_no	rhizosphere_yes	3	6	1	2	0.423	0.591336332	ns	ns
277	OTU_111	value	phyllosphere_no	phyllosphere_yes	3	6	-1.568826607	5.702525634	0.17	0.591336332	ns	ns
278	OTU_111	value	phyllosphere_no	rhizosphere_no	3	3	0.946320894	2.921060652	0.416	0.591336332	ns	ns
279	OTU_111	value	phyllosphere_no	rhizosphere_yes	3	6	1.194725737	2.640629199	0.328	0.591336332	ns	ns
280	OTU_111	value	phyllosphere_yes	rhizosphere_no	6	3	2.938828045	6.739399581	0.023	0.451450909	ns	*
281	OTU_111	value	phyllosphere_yes	rhizosphere_yes	6	6	3.263876748	6.516119265	0.015	0.406424051	ns	*
282	OTU_111	value	rhizosphere_no	rhizosphere_yes	3	6	0.361581861	4.597985131	0.734	0.79833689	ns	ns
283	OTU_807	value	phyllosphere_no	phyllosphere_yes	3	6	-0.364034216	4.419101785	0.733	0.798263292	ns	ns
284	OTU_807	value	phyllosphere_no	rhizosphere_no	3	3	2.717294398	2.881482581	0.076	0.591336332	ns	ns
285	OTU_807	value	phyllosphere_no	rhizosphere_yes	3	6	2.926814687	2.16278379	0.091	0.591336332	ns	ns
286	OTU_807	value	phyllosphere_yes	rhizosphere_no	6	3	3.843807041	6.999924028	0.006	0.259454545	*	**
287	OTU_807	value	phyllosphere_yes	rhizosphere_yes	6	6	4.355123216	5.684679992	0.005	0.23521978	*	**
288	OTU_807	value	rhizosphere_no	rhizosphere_yes	3	6	-0.059910656	2.720330381	0.956	0.967297566	ns	ns
289	OTU_241	value	phyllosphere_no	phyllosphere_yes	3	6	1.260652524	3.211541054	0.291	0.591336332	ns	ns
290	OTU_241	value	phyllosphere_no	rhizosphere_no	3	3	2.593994448	2.032495709	0.12	0.591336332	ns	ns
291	OTU_241	value	phyllosphere_no	rhizosphere_yes	3	6	2.177882443	2.161173965	0.152	0.591336332	ns	ns
292	OTU_241	value	phyllosphere_yes	rhizosphere_no	6	3	2.156808596	5.275539486	0.081	0.591336332	ns	ns
293	OTU_241	value	phyllosphere_yes	rhizosphere_yes	6	6	1.37981432	6.357241932	0.214	0.591336332	ns	ns
294	OTU_241	value	rhizosphere_no	rhizosphere_yes	3	6	-1.751781408	6.564629606	0.126	0.591336332	ns	ns
295	OTU_90	value	phyllosphere_no	phyllosphere_yes	3	6	-0.129974476	5.636384812	0.901	0.923654454	ns	ns
296	OTU_90	value	phyllosphere_no	rhizosphere_no	3	3	2.420092303	2.579139264	0.108	0.591336332	ns	ns
297	OTU_90	value	phyllosphere_no	rhizosphere_yes	3	6	3.74886566	2.3778824	0.049	0.561811024	ns	*
298	OTU_90	value	phyllosphere_yes	rhizosphere_no	6	3	2.626208652	6.277734396	0.038	0.494462006	ns	*
299	OTU_90	value	phyllosphere_yes	rhizosphere_yes	6	6	3.980579638	5.943521029	0.007	0.272427273	*	**
300	OTU_90	value	rhizosphere_no	rhizosphere_yes	3	6	2.703551496	4.561852976	0.047	0.557360111	ns	*
301	OTU_330	value	phyllosphere_no	phyllosphere_yes	3	6	-0.451775229	4.905783765	0.671	0.750797439	ns	ns
302	OTU_330	value	phyllosphere_no	rhizosphere_no	3	3	0.990500431	2.538267351	0.407	0.591336332	ns	ns
303	OTU_330	value	phyllosphere_no	rhizosphere_yes	3	6	1.560993895	2.012428857	0.258	0.591336332	ns	ns
304	OTU_330	value	phyllosphere_yes	rhizosphere_no	6	3	1.779551944	6.494406102	0.122	0.591336332	ns	ns
305	OTU_330	value	phyllosphere_yes	rhizosphere_yes	6	6	2.53292245	5.043022895	0.052	0.563574684	ns	ns
306	OTU_330	value	rhizosphere_no	rhizosphere_yes	3	6	1.354573759	2.091170584	0.303	0.591336332	ns	ns
307	OTU_70	value	phyllosphere_no	phyllosphere_yes	3	6	0.046077842	6.881088316	0.965	0.97364247	ns	ns
308	OTU_70	value	phyllosphere_no	rhizosphere_no	3	3	2.663317994	3.63789052	0.062	0.591336332	ns	ns
309	OTU_70	value	phyllosphere_no	rhizosphere_yes	3	6	5.024867149	2.570373768	0.022	0.451450909	ns	*
310	OTU_70	value	phyllosphere_yes	rhizosphere_no	6	3	2.289271452	5.683295301	0.064	0.591336332	ns	ns
311	OTU_70	value	phyllosphere_yes	rhizosphere_yes	6	6	3.701975569	5.723205285	0.011	0.35675	ns	*
312	OTU_70	value	rhizosphere_no	rhizosphere_yes	3	6	0.562851438	2.292742287	0.624	0.719263328	ns	ns
313	OTU_121	value	phyllosphere_no	phyllosphere_yes	3	6	-0.966399457	3.478291728	0.396	0.591336332	ns	ns
314	OTU_121	value	phyllosphere_no	rhizosphere_no	3	3	1.462037684	3.560186523	0.226	0.591336332	ns	ns
315	OTU_121	value	phyllosphere_no	rhizosphere_yes	3	6	2.510364951	2.033466695	0.127	0.591336332	ns	ns
316	OTU_121	value	phyllosphere_yes	rhizosphere_no	6	3	3.183753994	4.937823275	0.025	0.451450909	ns	*
317	OTU_121	value	phyllosphere_yes	rhizosphere_yes	6	6	6.080232409	5.237750481	0.001	0.097295455	**	***
318	OTU_121	value	rhizosphere_no	rhizosphere_yes	3	6	1.062311283	2.069924693	0.396	0.591336332	ns	ns
319	OTU_127	value	phyllosphere_no	phyllosphere_yes	3	6	1.522466243	4.588467897	0.194	0.591336332	ns	ns
320	OTU_127	value	phyllosphere_no	rhizosphere_no	3	3	3.158491729	3.976386235	0.034	0.474117264	ns	*
321	OTU_127	value	phyllosphere_no	rhizosphere_yes	3	6	4.724116798	2.260918321	0.033	0.466247525	ns	*
322	OTU_127	value	phyllosphere_yes	rhizosphere_no	6	3	1.934769669	4.954217748	0.111	0.591336332	ns	ns
323	OTU_127	value	phyllosphere_yes	rhizosphere_yes	6	6	3.513757987	6.005932222	0.013	0.381184932	ns	*
324	OTU_127	value	rhizosphere_no	rhizosphere_yes	3	6	0.593066172	2.305267715	0.606	0.707082584	ns	ns
325	OTU_378	value	phyllosphere_no	phyllosphere_yes	3	6	0.38673489	2.460972756	0.73	0.796211465	ns	ns
326	OTU_378	value	phyllosphere_no	rhizosphere_no	3	3	0.840586481	2.855627343	0.465	0.606170828	ns	ns
327	OTU_378	value	phyllosphere_no	rhizosphere_yes	3	6	1.397976646	2.052146303	0.294	0.591336332	ns	ns
328	OTU_378	value	phyllosphere_yes	rhizosphere_no	6	3	0.900239206	4.085632534	0.418	0.591336332	ns	ns
329	OTU_378	value	phyllosphere_yes	rhizosphere_yes	6	6	2.825683198	6.143609593	0.029	0.451450909	ns	*
330	OTU_378	value	rhizosphere_no	rhizosphere_yes	3	6	0.977925706	2.234872166	0.422	0.591336332	ns	ns
331	OTU_1600	value	phyllosphere_no	phyllosphere_yes	3	6	1.119242191	4.864879433	0.315	0.591336332	ns	ns
332	OTU_1600	value	phyllosphere_no	rhizosphere_no	3	3	-0.374000538	3.61519893	0.729	0.795728965	ns	ns
333	OTU_1600	value	phyllosphere_no	rhizosphere_yes	3	6	2.395190578	2.417992853	0.117	0.591336332	ns	ns
334	OTU_1600	value	phyllosphere_yes	rhizosphere_no	6	3	-1.288006338	3.518535538	0.276	0.591336332	ns	ns
335	OTU_1600	value	phyllosphere_yes	rhizosphere_yes	6	6	1.16669028	6.406305994	0.285	0.591336332	ns	ns
336	OTU_1600	value	rhizosphere_no	rhizosphere_yes	3	6	2.195192259	2.209891046	0.147	0.591336332	ns	ns
337	OTU_49	value	phyllosphere_no	phyllosphere_yes	3	6	-0.613703909	2.471203936	0.591	0.694692751	ns	ns
338	OTU_49	value	phyllosphere_no	rhizosphere_no	3	3	1.404064532	2.597327503	0.268	0.591336332	ns	ns
339	OTU_49	value	phyllosphere_no	rhizosphere_yes	3	6	1.864606602	2.077578166	0.198	0.591336332	ns	ns
340	OTU_49	value	phyllosphere_yes	rhizosphere_no	6	3	4.16895721	4.997262871	0.009	0.323773109	*	**
341	OTU_49	value	phyllosphere_yes	rhizosphere_yes	6	6	6.918361682	6.638068709	0.000289	0.053791696	**	***
342	OTU_49	value	rhizosphere_no	rhizosphere_yes	3	6	0.903844548	2.520596444	0.444	0.595664055	ns	ns
343	OTU_50	value	phyllosphere_no	phyllosphere_yes	3	6	3.389902132	5.716043554	0.016	0.410155689	*	*
344	OTU_50	value	phyllosphere_no	rhizosphere_no	3	3	7.500894316	3.944594037	0.002	0.145118644	**	**
345	OTU_50	value	phyllosphere_no	rhizosphere_yes	3	6	9.79730629	2.913856016	0.003	0.183471429	*	**
346	OTU_50	value	phyllosphere_yes	rhizosphere_no	6	3	3.914307062	6.264004996	0.007	0.272427273	*	**
347	OTU_50	value	phyllosphere_yes	rhizosphere_yes	6	6	5.451931735	7.084110322	0.000917	0.097295455	**	***
348	OTU_50	value	rhizosphere_no	rhizosphere_yes	3	6	0.782130771	3.165450498	0.488	0.619000889	ns	ns
349	OTU_86	value	phyllosphere_no	phyllosphere_yes	3	6	-0.371616755	2.972755797	0.735	0.798410302	ns	ns
350	OTU_86	value	phyllosphere_no	rhizosphere_no	3	3	1.288049922	3.838672786	0.27	0.591336332	ns	ns
351	OTU_86	value	phyllosphere_no	rhizosphere_yes	3	6	2.528987519	2.106463655	0.121	0.591336332	ns	ns
352	OTU_86	value	phyllosphere_yes	rhizosphere_no	6	3	2.19377863	3.483325993	0.103	0.591336332	ns	ns
353	OTU_86	value	phyllosphere_yes	rhizosphere_yes	6	6	5.8488531	6.122770173	0.001	0.097295455	**	***
354	OTU_86	value	rhizosphere_no	rhizosphere_yes	3	6	1.089834751	2.161966612	0.382	0.591336332	ns	ns
355	OTU_76	value	phyllosphere_no	phyllosphere_yes	3	6	-0.316152918	3.998890709	0.768	0.826497738	ns	ns
356	OTU_76	value	phyllosphere_no	rhizosphere_no	3	3	1.122028062	3.995672579	0.325	0.591336332	ns	ns
357	OTU_76	value	phyllosphere_no	rhizosphere_yes	3	6	2.410036373	2.017123627	0.136	0.591336332	ns	ns
358	OTU_76	value	phyllosphere_yes	rhizosphere_no	6	3	1.607245897	3.875894116	0.186	0.591336332	ns	ns
359	OTU_76	value	phyllosphere_yes	rhizosphere_yes	6	6	4.035444665	5.089634477	0.01	0.339761905	ns	**
360	OTU_76	value	rhizosphere_no	rhizosphere_yes	3	6	0.77411423	2.016031186	0.519	0.639930588	ns	ns
361	OTU_82	value	phyllosphere_no	phyllosphere_yes	3	6	-0.380887448	2.365646097	0.735	0.798410302	ns	ns
362	OTU_82	value	phyllosphere_no	rhizosphere_no	3	3	1.003745265	2.510170471	0.402	0.591336332	ns	ns
363	OTU_82	value	phyllosphere_no	rhizosphere_yes	3	6	1.345672258	2.048816385	0.308	0.591336332	ns	ns
364	OTU_82	value	phyllosphere_yes	rhizosphere_no	6	3	3.12920428	4.793750376	0.028	0.451450909	ns	*
365	OTU_82	value	phyllosphere_yes	rhizosphere_yes	6	6	5.498009558	6.336812607	0.001	0.097295455	**	***
366	OTU_82	value	rhizosphere_no	rhizosphere_yes	3	6	0.761976175	2.38426805	0.514	0.636699653	ns	ns
367	OTU_40	value	phyllosphere_no	phyllosphere_yes	3	6	-1.113013827	6.334871357	0.306	0.591336332	ns	ns
368	OTU_40	value	phyllosphere_no	rhizosphere_no	3	3	2.058515896	3.638532837	0.116	0.591336332	ns	ns
369	OTU_40	value	phyllosphere_no	rhizosphere_yes	3	6	2.568925763	2.437972712	0.102	0.591336332	ns	ns
370	OTU_40	value	phyllosphere_yes	rhizosphere_no	6	3	3.123899182	6.999868661	0.017	0.418258621	ns	*
371	OTU_40	value	phyllosphere_yes	rhizosphere_yes	6	6	3.687532313	5.805647282	0.011	0.35675	ns	*
372	OTU_40	value	rhizosphere_no	rhizosphere_yes	3	6	0.206909378	2.854729167	0.85	0.887740912	ns	ns
373	OTU_101	value	phyllosphere_no	phyllosphere_yes	3	6	2.39149881	6.78436721	0.049	0.561811024	ns	*
374	OTU_101	value	phyllosphere_no	rhizosphere_no	3	3	7.098087802	2.529564583	0.01	0.339761905	ns	**
375	OTU_101	value	phyllosphere_no	rhizosphere_yes	3	6	7.818936401	2.029702811	0.015	0.406424051	ns	*
376	OTU_101	value	phyllosphere_yes	rhizosphere_no	6	3	2.64311018	5.722536225	0.04	0.512694611	ns	*
377	OTU_101	value	phyllosphere_yes	rhizosphere_yes	6	6	2.955594766	5.042819356	0.031	0.458167224	ns	*
378	OTU_101	value	rhizosphere_no	rhizosphere_yes	3	6	0.759691231	2.223224639	0.52	0.640610072	ns	ns
379	OTU_243	value	phyllosphere_no	phyllosphere_yes	3	6	1.465687713	6.838390152	0.187	0.591336332	ns	ns
380	OTU_243	value	phyllosphere_no	rhizosphere_no	3	3	5.31886613	3.709001983	0.007	0.272427273	*	**
381	OTU_243	value	phyllosphere_no	rhizosphere_yes	3	6	7.257065846	2.056303026	0.017	0.418258621	ns	*
382	OTU_243	value	phyllosphere_yes	rhizosphere_no	6	3	1.70895649	6.293357404	0.136	0.591336332	ns	ns
383	OTU_243	value	phyllosphere_yes	rhizosphere_yes	6	6	2.178971436	5.03868098	0.081	0.591336332	ns	ns
384	OTU_243	value	rhizosphere_no	rhizosphere_yes	3	6	0.868586768	2.100425663	0.473	0.608447416	ns	ns
385	OTU_94	value	phyllosphere_no	phyllosphere_yes	3	6	0.82680923	5.636909025	0.442	0.594845017	ns	ns
386	OTU_94	value	phyllosphere_no	rhizosphere_no	3	3	1.711770867	2.117715334	0.222	0.591336332	ns	ns
387	OTU_94	value	phyllosphere_no	rhizosphere_yes	3	6	12.72163535	3.868633116	0.000268	0.053791696	**	***
388	OTU_94	value	phyllosphere_yes	rhizosphere_no	6	3	0.980388209	3.824214664	0.385	0.591336332	ns	ns
389	OTU_94	value	phyllosphere_yes	rhizosphere_yes	6	6	3.083354667	5.301641314	0.025	0.451450909	ns	*
390	OTU_94	value	rhizosphere_no	rhizosphere_yes	3	6	0.881773698	2.052604818	0.469	0.606949516	ns	ns
391	OTU_73	value	phyllosphere_no	phyllosphere_yes	3	6	1.889711603	6.557911676	0.104	0.591336332	ns	ns
392	OTU_73	value	phyllosphere_no	rhizosphere_no	3	3	7.295480419	3.997276342	0.002	0.145118644	**	**
393	OTU_73	value	phyllosphere_no	rhizosphere_yes	3	6	10.34860063	2.593416633	0.004	0.21405	*	**
394	OTU_73	value	phyllosphere_yes	rhizosphere_no	6	3	4.696784598	6.46528617	0.003	0.183471429	*	**
395	OTU_73	value	phyllosphere_yes	rhizosphere_yes	6	6	6.346062862	5.959086731	0.000737	0.097295455	**	***
396	OTU_73	value	rhizosphere_no	rhizosphere_yes	3	6	0.558506118	2.562497711	0.622	0.718304067	ns	ns
397	OTU_252	value	phyllosphere_no	phyllosphere_yes	3	6	-0.514043069	6.929381137	0.623	0.718304067	ns	ns
398	OTU_252	value	phyllosphere_no	rhizosphere_no	3	3	1.328873662	2.357056967	0.298	0.591336332	ns	ns
399	OTU_252	value	phyllosphere_no	rhizosphere_yes	3	6	1.753869661	2.045732787	0.219	0.591336332	ns	ns
400	OTU_252	value	phyllosphere_yes	rhizosphere_no	6	3	1.570572868	5.428829039	0.172	0.591336332	ns	ns
401	OTU_252	value	phyllosphere_yes	rhizosphere_yes	6	6	1.864937653	5.056457646	0.121	0.591336332	ns	ns
402	OTU_252	value	rhizosphere_no	rhizosphere_yes	3	6	1.182321148	2.522400826	0.336	0.591336332	ns	ns
403	OTU_193	value	phyllosphere_no	phyllosphere_yes	3	6	0.271407287	3.798376349	0.8	0.848562934	ns	ns
404	OTU_193	value	phyllosphere_no	rhizosphere_no	3	3	1.595269255	2.02685624	0.25	0.591336332	ns	ns
405	OTU_193	value	phyllosphere_no	rhizosphere_yes	3	6	1.681703781	2.000375266	0.235	0.591336332	ns	ns
406	OTU_193	value	phyllosphere_yes	rhizosphere_no	6	3	1.936646234	5.155071952	0.109	0.591336332	ns	ns
407	OTU_193	value	phyllosphere_yes	rhizosphere_yes	6	6	2.075685568	5.002193853	0.092	0.591336332	ns	ns
408	OTU_193	value	rhizosphere_no	rhizosphere_yes	3	6	0.983700289	2.056118315	0.427	0.591336332	ns	ns
409	OTU_277	value	phyllosphere_no	phyllosphere_yes	3	6	0.4643446	2.704496323	0.677	0.754749219	ns	ns
410	OTU_277	value	phyllosphere_no	rhizosphere_no	3	3	1.916446778	2.536104256	0.168	0.591336332	ns	ns
411	OTU_277	value	phyllosphere_no	rhizosphere_yes	3	6	2.316896785	2.076382986	0.142	0.591336332	ns	ns
412	OTU_277	value	phyllosphere_yes	rhizosphere_no	6	3	2.785370516	6.216593488	0.031	0.458167224	ns	*
413	OTU_277	value	phyllosphere_yes	rhizosphere_yes	6	6	4.230052997	6.1063119	0.005	0.23521978	*	**
414	OTU_277	value	rhizosphere_no	rhizosphere_yes	3	6	0.749858718	2.575160896	0.516	0.638807403	ns	ns
415	OTU_52	value	phyllosphere_no	phyllosphere_yes	3	6	-1	5	0.363	0.591336332	ns	ns
416	OTU_52	value	phyllosphere_no	rhizosphere_no	3	3	NA	NA	NA	NA
417	OTU_52	value	phyllosphere_no	rhizosphere_yes	3	6	-1.617661264	5	0.167	0.591336332	ns	ns
418	OTU_52	value	phyllosphere_yes	rhizosphere_no	6	3	1	5	0.363	0.591336332	ns	ns
419	OTU_52	value	phyllosphere_yes	rhizosphere_yes	6	6	-1.615026245	5.000069139	0.167	0.591336332	ns	ns
420	OTU_52	value	rhizosphere_no	rhizosphere_yes	3	6	-1.617661264	5	0.167	0.591336332	ns	ns
421	OTU_240	value	phyllosphere_no	phyllosphere_yes	3	6	-1.219507921	6.867776899	0.263	0.591336332	ns	ns
422	OTU_240	value	phyllosphere_no	rhizosphere_no	3	3	-0.34052378	3.968105744	0.751	0.811466683	ns	ns
423	OTU_240	value	phyllosphere_no	rhizosphere_yes	3	6	0.110065852	2.400140204	0.921	0.941002625	ns	ns
424	OTU_240	value	phyllosphere_yes	rhizosphere_no	6	3	0.891509352	6.644295307	0.404	0.591336332	ns	ns
425	OTU_240	value	phyllosphere_yes	rhizosphere_yes	6	6	1.555026008	5.520217701	0.175	0.591336332	ns	ns
426	OTU_240	value	rhizosphere_no	rhizosphere_yes	3	6	0.544959652	2.333113188	0.633	0.72553494	ns	ns
427	OTU_298	value	phyllosphere_no	phyllosphere_yes	3	6	0.798617931	2.08814942	0.505	0.630476815	ns	ns
428	OTU_298	value	phyllosphere_no	rhizosphere_no	3	3	0.865085776	2.034992947	0.477	0.611571429	ns	ns
429	OTU_298	value	phyllosphere_no	rhizosphere_yes	3	6	0.814568577	2.028370135	0.5	0.62661007	ns	ns
430	OTU_298	value	phyllosphere_yes	rhizosphere_no	6	3	0.351574535	6.999998067	0.736	0.798888438	ns	ns
431	OTU_298	value	phyllosphere_yes	rhizosphere_yes	6	6	0.059519898	7.926422833	0.954	0.965958846	ns	ns
432	OTU_298	value	rhizosphere_no	rhizosphere_yes	3	6	-0.408698075	5.186959173	0.699	0.772037926	ns	ns
433	OTU_178	value	phyllosphere_no	phyllosphere_yes	3	6	-1.061315147	5.046717951	0.337	0.591336332	ns	ns
434	OTU_178	value	phyllosphere_no	rhizosphere_no	3	3	3.240101544	2.073906369	0.08	0.591336332	ns	ns
435	OTU_178	value	phyllosphere_no	rhizosphere_yes	3	6	24.11717909	4.611215962	4.97E-06	0.005319143	****	****
436	OTU_178	value	phyllosphere_yes	rhizosphere_no	6	3	2.420980113	6.769431731	0.047	0.557360111	ns	*
437	OTU_178	value	phyllosphere_yes	rhizosphere_yes	6	6	3.171938885	5.029866991	0.025	0.451450909	ns	*
438	OTU_178	value	rhizosphere_no	rhizosphere_yes	3	6	0.919766557	2.047260171	0.453	0.601144761	ns	ns
439	OTU_66	value	phyllosphere_no	phyllosphere_yes	3	6	1.97246935	4.812505197	0.108	0.591336332	ns	ns
440	OTU_66	value	phyllosphere_no	rhizosphere_no	3	3	5.079676308	3.978801621	0.007	0.272427273	*	**
441	OTU_66	value	phyllosphere_no	rhizosphere_yes	3	6	6.389295349	3.109371652	0.007	0.272427273	*	**
442	OTU_66	value	phyllosphere_yes	rhizosphere_no	6	3	3.499227273	5.169763818	0.016	0.410155689	*	*
443	OTU_66	value	phyllosphere_yes	rhizosphere_yes	6	6	4.715965297	8.324236697	0.001	0.097295455	**	***
444	OTU_66	value	rhizosphere_no	rhizosphere_yes	3	6	0.234125275	3.287048581	0.829	0.871977641	ns	ns
445	OTU_84	value	phyllosphere_no	phyllosphere_yes	3	6	0.743660391	3.28279678	0.507	0.632052126	ns	ns
446	OTU_84	value	phyllosphere_no	rhizosphere_no	3	3	3.257491953	2.500096071	0.061	0.591336332	ns	ns
447	OTU_84	value	phyllosphere_no	rhizosphere_yes	3	6	3.409460975	2.115394447	0.07	0.591336332	ns	ns
448	OTU_84	value	phyllosphere_yes	rhizosphere_no	6	3	3.97007639	6.997519684	0.005	0.23521978	*	**
449	OTU_84	value	phyllosphere_yes	rhizosphere_yes	6	6	4.517750452	5.930676014	0.004	0.21405	*	**
450	OTU_84	value	rhizosphere_no	rhizosphere_yes	3	6	-0.000842831	2.942626399	0.999	0.999	ns	ns
451	OTU_202	value	phyllosphere_no	phyllosphere_yes	3	6	-0.633135107	3.314189862	0.568	0.676951002	ns	ns
452	OTU_202	value	phyllosphere_no	rhizosphere_no	3	3	0.26433121	3.833257122	0.805	0.850914815	ns	ns
453	OTU_202	value	phyllosphere_no	rhizosphere_yes	3	6	1.669778707	2.044055717	0.234	0.591336332	ns	ns
454	OTU_202	value	phyllosphere_yes	rhizosphere_no	6	3	1.083317904	3.997607264	0.34	0.591336332	ns	ns
455	OTU_202	value	phyllosphere_yes	rhizosphere_yes	6	6	4.229546602	5.351294241	0.007	0.272427273	*	**
456	OTU_202	value	rhizosphere_no	rhizosphere_yes	3	6	1.640811258	2.067387467	0.238	0.591336332	ns	ns
457	OTU_568	value	phyllosphere_no	phyllosphere_yes	3	6	0.983463946	2.008959642	0.429	0.591336332	ns	ns
458	OTU_568	value	phyllosphere_no	rhizosphere_no	3	3	0.86741711	2.011182452	0.477	0.611571429	ns	ns
459	OTU_568	value	phyllosphere_no	rhizosphere_yes	3	6	0.923956829	2.004989124	0.453	0.601144761	ns	ns
460	OTU_568	value	phyllosphere_yes	rhizosphere_no	6	3	-1.634018536	5.16134871	0.161	0.591336332	ns	ns
461	OTU_568	value	phyllosphere_yes	rhizosphere_yes	6	6	-1.016863727	9.251136415	0.335	0.591336332	ns	ns
462	OTU_568	value	rhizosphere_no	rhizosphere_yes	3	6	0.879264903	3.873567008	0.43	0.591336332	ns	ns
463	OTU_27	value	phyllosphere_no	phyllosphere_yes	3	6	0.021271645	4.181492174	0.984	0.987691442	ns	ns
464	OTU_27	value	phyllosphere_no	rhizosphere_no	3	3	2.273140433	2.455321015	0.127	0.591336332	ns	ns
465	OTU_27	value	phyllosphere_no	rhizosphere_yes	3	6	2.425400154	2.112412417	0.129	0.591336332	ns	ns
466	OTU_27	value	phyllosphere_yes	rhizosphere_no	6	3	2.971891135	6.641115505	0.022	0.451450909	ns	*
467	OTU_27	value	phyllosphere_yes	rhizosphere_yes	6	6	3.277711149	5.531557152	0.019	0.439076923	ns	*
468	OTU_27	value	rhizosphere_no	rhizosphere_yes	3	6	0.154090431	3.013220918	0.887	0.913238817	ns	ns
469	OTU_150	value	phyllosphere_no	phyllosphere_yes	3	6	-0.357740035	5.913887107	0.733	0.798263292	ns	ns
470	OTU_150	value	phyllosphere_no	rhizosphere_no	3	3	1.892227458	2.662084013	0.166	0.591336332	ns	ns
471	OTU_150	value	phyllosphere_no	rhizosphere_yes	3	6	6.654790469	2.451041977	0.013	0.381184932	ns	*
472	OTU_150	value	phyllosphere_yes	rhizosphere_no	6	3	1.547952154	6.74631652	0.167	0.591336332	ns	ns
473	OTU_150	value	phyllosphere_yes	rhizosphere_yes	6	6	2.594043701	5.111282843	0.048	0.558391304	ns	*
474	OTU_150	value	rhizosphere_no	rhizosphere_yes	3	6	0.838324092	2.075141524	0.487	0.618282028	ns	ns
475	OTU_353	value	phyllosphere_no	phyllosphere_yes	3	6	-1.267090521	6.852426769	0.246	0.591336332	ns	ns
476	OTU_353	value	phyllosphere_no	rhizosphere_no	3	3	1.070145768	3.067701467	0.361	0.591336332	ns	ns
477	OTU_353	value	phyllosphere_no	rhizosphere_yes	3	6	1.8673948	2.290157011	0.186	0.591336332	ns	ns
478	OTU_353	value	phyllosphere_yes	rhizosphere_no	6	3	2.29585039	6.305574413	0.059	0.591336332	ns	ns
479	OTU_353	value	phyllosphere_yes	rhizosphere_yes	6	6	2.942218284	5.386024561	0.029	0.451450909	ns	*
480	OTU_353	value	rhizosphere_no	rhizosphere_yes	3	6	1.195289878	3.031780292	0.317	0.591336332	ns	ns
481	OTU_59	value	phyllosphere_no	phyllosphere_yes	3	6	1.775075587	3.39311805	0.163	0.591336332	ns	ns
482	OTU_59	value	phyllosphere_no	rhizosphere_no	3	3	3.759742373	3.070625801	0.032	0.458167224	ns	*
483	OTU_59	value	phyllosphere_no	rhizosphere_yes	3	6	4.623557009	2.14154619	0.038	0.494462006	ns	*
484	OTU_59	value	phyllosphere_yes	rhizosphere_no	6	3	2.82104888	6.025597873	0.03	0.457046263	ns	*
485	OTU_59	value	phyllosphere_yes	rhizosphere_yes	6	6	4.39210634	6.047662956	0.005	0.23521978	*	**
486	OTU_59	value	rhizosphere_no	rhizosphere_yes	3	6	0.759755132	2.497513098	0.513	0.636381629	ns	ns
487	OTU_118	value	phyllosphere_no	phyllosphere_yes	3	6	-0.599672347	6.536846935	0.569	0.677576912	ns	ns
488	OTU_118	value	phyllosphere_no	rhizosphere_no	3	3	4.068379363	3.926042153	0.016	0.410155689	ns	*
489	OTU_118	value	phyllosphere_no	rhizosphere_yes	3	6	2.141145235	6.893575318	0.07	0.591336332	ns	ns
490	OTU_118	value	phyllosphere_yes	rhizosphere_no	6	3	2.851837188	6.263028168	0.028	0.451450909	ns	*
491	OTU_118	value	phyllosphere_yes	rhizosphere_yes	6	6	2.050570278	9.611862205	0.069	0.591336332	ns	ns
492	OTU_118	value	rhizosphere_no	rhizosphere_yes	3	6	-0.456800004	6.664697293	0.662	0.745795263	ns	ns
493	OTU_261	value	phyllosphere_no	phyllosphere_yes	3	6	1.545180461	6.628431187	0.169	0.591336332	ns	ns
494	OTU_261	value	phyllosphere_no	rhizosphere_no	3	3	3.66882008	3.844680966	0.023	0.451450909	ns	*
495	OTU_261	value	phyllosphere_no	rhizosphere_yes	3	6	6.515836727	2.212010042	0.018	0.432910112	ns	*
496	OTU_261	value	phyllosphere_yes	rhizosphere_no	6	3	1.911802453	5.783883468	0.106	0.591336332	ns	ns
497	OTU_261	value	phyllosphere_yes	rhizosphere_yes	6	6	3.3358077	5.337388181	0.019	0.439076923	ns	*
498	OTU_261	value	rhizosphere_no	rhizosphere_yes	3	6	0.705094587	2.140404557	0.55	0.662320675	ns	ns
499	OTU_155	value	phyllosphere_no	phyllosphere_yes	3	6	0.635506337	3.239871	0.567	0.676701143	ns	ns
500	OTU_155	value	phyllosphere_no	rhizosphere_no	3	3	0.828938675	3.90560005	0.455	0.602305195	ns	ns
501	OTU_155	value	phyllosphere_no	rhizosphere_yes	3	6	1.394773059	2.316013385	0.282	0.591336332	ns	ns
502	OTU_155	value	phyllosphere_yes	rhizosphere_no	6	3	0.362864419	3.697409987	0.736	0.798888438	ns	ns
503	OTU_155	value	phyllosphere_yes	rhizosphere_yes	6	6	1.187962619	7.456923254	0.271	0.591336332	ns	ns
504	OTU_155	value	rhizosphere_no	rhizosphere_yes	3	6	0.397262444	2.435067561	0.723	0.792209624	ns	ns
505	OTU_145	value	phyllosphere_no	phyllosphere_yes	3	6	-1.234588772	5.974411181	0.263	0.591336332	ns	ns
506	OTU_145	value	phyllosphere_no	rhizosphere_no	3	3	4.589372745	3.783649509	0.012	0.366942857	*	*
507	OTU_145	value	phyllosphere_no	rhizosphere_yes	3	6	6.476716019	2.31479362	0.016	0.410155689	*	*
508	OTU_145	value	phyllosphere_yes	rhizosphere_no	6	3	5.800014682	6.838209532	0.000722	0.097295455	**	***
509	OTU_145	value	phyllosphere_yes	rhizosphere_yes	6	6	7.801789691	5.688408012	0.000303	0.054047625	**	***
510	OTU_145	value	rhizosphere_no	rhizosphere_yes	3	6	1.071984421	2.517912093	0.376	0.591336332	ns	ns
511	OTU_105	value	phyllosphere_no	phyllosphere_yes	3	6	-2.084181697	5.884979116	0.083	0.591336332	ns	ns
512	OTU_105	value	phyllosphere_no	rhizosphere_no	3	3	-0.488052253	2.490961429	0.665	0.747012595	ns	ns
513	OTU_105	value	phyllosphere_no	rhizosphere_yes	3	6	1.075570893	2.121782947	0.389	0.591336332	ns	ns
514	OTU_105	value	phyllosphere_yes	rhizosphere_no	6	3	0.508935691	2.552586926	0.651	0.738847031	ns	ns
515	OTU_105	value	phyllosphere_yes	rhizosphere_yes	6	6	3.896203301	5.281034271	0.01	0.339761905	ns	**
516	OTU_105	value	rhizosphere_no	rhizosphere_yes	3	6	0.901305794	2.015066085	0.462	0.60520869	ns	ns
517	OTU_215	value	phyllosphere_no	phyllosphere_yes	3	6	2.05265479	4.933086427	0.096	0.591336332	ns	ns
518	OTU_215	value	phyllosphere_no	rhizosphere_no	3	3	3.872890098	3.607644752	0.022	0.451450909	ns	*
519	OTU_215	value	phyllosphere_no	rhizosphere_yes	3	6	5.00858218	2.215152926	0.03	0.457046263	ns	*
520	OTU_215	value	phyllosphere_yes	rhizosphere_no	6	3	1.845649467	6.518259665	0.111	0.591336332	ns	ns
521	OTU_215	value	phyllosphere_yes	rhizosphere_yes	6	6	2.757951907	5.72258401	0.035	0.474161392	ns	*
522	OTU_215	value	rhizosphere_no	rhizosphere_yes	3	6	0.522528593	2.432037865	0.645	0.73437367	ns	ns
523	OTU_181	value	phyllosphere_no	phyllosphere_yes	3	6	0.765049741	2.287679017	0.515	0.637753833	ns	ns
524	OTU_181	value	phyllosphere_no	rhizosphere_no	3	3	1.618968156	2.006214981	0.246	0.591336332	ns	ns
525	OTU_181	value	phyllosphere_no	rhizosphere_yes	3	6	1.684630272	2.003580878	0.234	0.591336332	ns	ns
526	OTU_181	value	phyllosphere_yes	rhizosphere_no	6	3	3.085534633	5.216276518	0.026	0.451450909	ns	*
527	OTU_181	value	phyllosphere_yes	rhizosphere_yes	6	6	3.343464094	5.126802897	0.02	0.439076923	ns	*
528	OTU_181	value	rhizosphere_no	rhizosphere_yes	3	6	1.316743286	4.385593515	0.253	0.591336332	ns	ns
529	OTU_343	value	phyllosphere_no	phyllosphere_yes	3	6	-0.463673722	4.446004984	0.665	0.747012595	ns	ns
530	OTU_343	value	phyllosphere_no	rhizosphere_no	3	3	-0.056854819	3.233540765	0.958	0.968405667	ns	ns
531	OTU_343	value	phyllosphere_no	rhizosphere_yes	3	6	1.31229636	2.132573971	0.313	0.591336332	ns	ns
532	OTU_343	value	phyllosphere_yes	rhizosphere_no	6	3	0.253100662	2.85319834	0.817	0.861260034	ns	ns
533	OTU_343	value	phyllosphere_yes	rhizosphere_yes	6	6	2.427174671	5.552858817	0.055	0.572883212	ns	ns
534	OTU_343	value	rhizosphere_no	rhizosphere_yes	3	6	0.844650147	2.045478303	0.486	0.61792872	ns	ns
535	OTU_357	value	phyllosphere_no	phyllosphere_yes	3	6	0.076729089	4.868402667	0.942	0.956523245	ns	ns
536	OTU_357	value	phyllosphere_no	rhizosphere_no	3	3	0.719111153	2.101892396	0.544	0.6576854	ns	ns
537	OTU_357	value	phyllosphere_no	rhizosphere_yes	3	6	1.02125289	2.016544404	0.414	0.591336332	ns	ns
538	OTU_357	value	phyllosphere_yes	rhizosphere_no	6	3	0.731889096	5.348003582	0.495	0.623079976	ns	ns
539	OTU_357	value	phyllosphere_yes	rhizosphere_yes	6	6	1.091888596	5.058143739	0.324	0.591336332	ns	ns
540	OTU_357	value	rhizosphere_no	rhizosphere_yes	3	6	1.714877887	2.672715522	0.196	0.591336332	ns	ns
541	OTU_78	value	phyllosphere_no	phyllosphere_yes	3	6	-0.665691445	4.694990288	0.537	0.65328133	ns	ns
542	OTU_78	value	phyllosphere_no	rhizosphere_no	3	3	0.983559628	3.973324298	0.381	0.591336332	ns	ns
543	OTU_78	value	phyllosphere_no	rhizosphere_yes	3	6	2.162978263	2.287541003	0.147	0.591336332	ns	ns
544	OTU_78	value	phyllosphere_yes	rhizosphere_no	6	3	1.78691372	5.091225168	0.133	0.591336332	ns	ns
545	OTU_78	value	phyllosphere_yes	rhizosphere_yes	6	6	3.620885497	6.055960783	0.011	0.35675	ns	*
546	OTU_78	value	rhizosphere_no	rhizosphere_yes	3	6	0.939524711	2.339858062	0.434	0.592082218	ns	ns
547	OTU_340	value	phyllosphere_no	phyllosphere_yes	3	6	-0.196363628	4.315808338	0.853	0.889788743	ns	ns
548	OTU_340	value	phyllosphere_no	rhizosphere_no	3	3	1.972444757	2.117404866	0.18	0.591336332	ns	ns
549	OTU_340	value	phyllosphere_no	rhizosphere_yes	3	6	2.265750918	2.004869616	0.151	0.591336332	ns	ns
550	OTU_340	value	phyllosphere_yes	rhizosphere_no	6	3	2.931747979	5.502472238	0.029	0.451450909	ns	*
551	OTU_340	value	phyllosphere_yes	rhizosphere_yes	6	6	3.360404231	5.021821985	0.02	0.439076923	ns	*
552	OTU_340	value	rhizosphere_no	rhizosphere_yes	3	6	1.520337939	2.167649332	0.258	0.591336332	ns	ns
553	OTU_107	value	phyllosphere_no	phyllosphere_yes	3	6	-0.953228099	2.186156539	0.434	0.592082218	ns	ns
554	OTU_107	value	phyllosphere_no	rhizosphere_no	3	3	0.720602772	3.699375938	0.514	0.636699653	ns	ns
555	OTU_107	value	phyllosphere_no	rhizosphere_yes	3	6	1.518098499	2.017702504	0.267	0.591336332	ns	ns
556	OTU_107	value	phyllosphere_yes	rhizosphere_no	6	3	2.414547028	2.33760277	0.119	0.591336332	ns	ns
557	OTU_107	value	phyllosphere_yes	rhizosphere_yes	6	6	11.12340637	5.953152866	3.32E-05	0.0174094	***	****
558	OTU_107	value	rhizosphere_no	rhizosphere_yes	3	6	0.831253127	2.031852707	0.492	0.62113005	ns	ns
559	OTU_749	value	phyllosphere_no	phyllosphere_yes	3	6	-1.110448203	6.057371049	0.309	0.591336332	ns	ns
560	OTU_749	value	phyllosphere_no	rhizosphere_no	3	3	1.04357087	3.366282221	0.366	0.591336332	ns	ns
561	OTU_749	value	phyllosphere_no	rhizosphere_yes	3	6	1.559089268	2.101809983	0.253	0.591336332	ns	ns
562	OTU_749	value	phyllosphere_yes	rhizosphere_no	6	3	2.299210248	6.967083074	0.055	0.572883212	ns	ns
563	OTU_749	value	phyllosphere_yes	rhizosphere_yes	6	6	2.953121804	5.218561516	0.03	0.457046263	ns	*
564	OTU_749	value	rhizosphere_no	rhizosphere_yes	3	6	0.534120144	2.260481852	0.641	0.731570515	ns	ns
565	OTU_255	value	phyllosphere_no	phyllosphere_yes	3	6	1.715098511	6.826232673	0.131	0.591336332	ns	ns
566	OTU_255	value	phyllosphere_no	rhizosphere_no	3	3	6.386362457	2.04324964	0.022	0.451450909	ns	*
567	OTU_255	value	phyllosphere_no	rhizosphere_yes	3	6	5.466642339	2.629164001	0.017	0.418258621	ns	*
568	OTU_255	value	phyllosphere_yes	rhizosphere_no	6	3	2.644402859	5.059968099	0.045	0.547286932	ns	*
569	OTU_255	value	phyllosphere_yes	rhizosphere_yes	6	6	2.149895522	5.839852415	0.076	0.591336332	ns	ns
570	OTU_255	value	rhizosphere_no	rhizosphere_yes	3	6	-1.373284834	5.665751685	0.222	0.591336332	ns	ns
571	OTU_366	value	phyllosphere_no	phyllosphere_yes	3	6	1.068760564	2.590584105	0.375	0.591336332	ns	ns
572	OTU_366	value	phyllosphere_no	rhizosphere_no	3	3	1.455366853	2.075692843	0.279	0.591336332	ns	ns
573	OTU_366	value	phyllosphere_no	rhizosphere_yes	3	6	1.425804821	2.189420211	0.28	0.591336332	ns	ns
574	OTU_366	value	phyllosphere_yes	rhizosphere_no	6	3	0.812239975	6.143997719	0.447	0.598376173	ns	ns
575	OTU_366	value	phyllosphere_yes	rhizosphere_yes	6	6	0.726532545	7.957486873	0.488	0.619000889	ns	ns
576	OTU_366	value	rhizosphere_no	rhizosphere_yes	3	6	-0.040314898	6.999778607	0.969	0.976068	ns	ns
577	OTU_130	value	phyllosphere_no	phyllosphere_yes	3	6	0.183167511	3.695508125	0.864	0.897763107	ns	ns
578	OTU_130	value	phyllosphere_no	rhizosphere_no	3	3	0.857733484	3.68050148	0.443	0.595068403	ns	ns
579	OTU_130	value	phyllosphere_no	rhizosphere_yes	3	6	1.338707672	2.117349908	0.306	0.591336332	ns	ns
580	OTU_130	value	phyllosphere_yes	rhizosphere_no	6	3	0.872333906	4.964395796	0.423	0.591336332	ns	ns
581	OTU_130	value	phyllosphere_yes	rhizosphere_yes	6	6	1.736509827	5.718673251	0.136	0.591336332	ns	ns
582	OTU_130	value	rhizosphere_no	rhizosphere_yes	3	6	0.385371729	2.216767362	0.734	0.79833689	ns	ns
583	OTU_643	value	phyllosphere_no	phyllosphere_yes	3	6	2.15705242	2.572621682	0.135	0.591336332	ns	ns
584	OTU_643	value	phyllosphere_no	rhizosphere_no	3	3	2.574755873	2.547977301	0.097	0.591336332	ns	ns
585	OTU_643	value	phyllosphere_no	rhizosphere_yes	3	6	2.91229495	2.058895396	0.097	0.591336332	ns	ns
586	OTU_643	value	phyllosphere_yes	rhizosphere_no	6	3	0.847720193	5.693703356	0.431	0.591381731	ns	ns
587	OTU_643	value	phyllosphere_yes	rhizosphere_yes	6	6	1.614845254	6.046806137	0.157	0.591336332	ns	ns
588	OTU_643	value	rhizosphere_no	rhizosphere_yes	3	6	0.470618819	2.431196735	0.677	0.754749219	ns	ns
589	OTU_54	value	phyllosphere_no	phyllosphere_yes	3	6	0.362140163	6.883446717	0.728	0.795651774	ns	ns
590	OTU_54	value	phyllosphere_no	rhizosphere_no	3	3	3.775647787	3.661019245	0.023	0.451450909	ns	*
591	OTU_54	value	phyllosphere_no	rhizosphere_yes	3	6	4.389881013	2.999457641	0.022	0.451450909	ns	*
592	OTU_54	value	phyllosphere_yes	rhizosphere_no	6	3	1.972438934	6.302090982	0.094	0.591336332	ns	ns
593	OTU_54	value	phyllosphere_yes	rhizosphere_yes	6	6	2.160656662	5.696647553	0.076	0.591336332	ns	ns
594	OTU_54	value	rhizosphere_no	rhizosphere_yes	3	6	0.238992076	3.878121492	0.823	0.866731365	ns	ns
595	OTU_85	value	phyllosphere_no	phyllosphere_yes	3	6	0.27364345	2.735948568	0.804	0.850908282	ns	ns
596	OTU_85	value	phyllosphere_no	rhizosphere_no	3	3	1.334978845	2.399999267	0.294	0.591336332	ns	ns
597	OTU_85	value	phyllosphere_no	rhizosphere_yes	3	6	1.640491594	2.025459326	0.241	0.591336332	ns	ns
598	OTU_85	value	phyllosphere_yes	rhizosphere_no	6	3	2.094004768	6.79851977	0.076	0.591336332	ns	ns
599	OTU_85	value	phyllosphere_yes	rhizosphere_yes	6	6	3.150867563	5.358653167	0.023	0.451450909	ns	*
600	OTU_85	value	rhizosphere_no	rhizosphere_yes	3	6	0.747401619	2.255887367	0.525	0.644728916	ns	ns
601	OTU_138	value	phyllosphere_no	phyllosphere_yes	3	6	0.157093895	2.711593031	0.886	0.91286787	ns	ns
602	OTU_138	value	phyllosphere_no	rhizosphere_no	3	3	1.680820323	2.290088527	0.219	0.591336332	ns	ns
603	OTU_138	value	phyllosphere_no	rhizosphere_yes	3	6	1.847183666	2.026022789	0.204	0.591336332	ns	ns
604	OTU_138	value	phyllosphere_yes	rhizosphere_no	6	3	3.179759905	6.994238457	0.016	0.410155689	ns	*
605	OTU_138	value	phyllosphere_yes	rhizosphere_yes	6	6	3.993011373	5.378746762	0.009	0.323773109	ns	**
606	OTU_138	value	rhizosphere_no	rhizosphere_yes	3	6	0.39802556	2.364601573	0.724	0.792493991	ns	ns
607	OTU_142	value	phyllosphere_no	phyllosphere_yes	3	6	1.253789125	5.340222398	0.262	0.591336332	ns	ns
608	OTU_142	value	phyllosphere_no	rhizosphere_no	3	3	3.549044448	3.507996374	0.03	0.457046263	ns	*
609	OTU_142	value	phyllosphere_no	rhizosphere_yes	3	6	4.243383319	2.896503181	0.026	0.451450909	ns	*
610	OTU_142	value	phyllosphere_yes	rhizosphere_no	6	3	2.241791067	6.877592615	0.061	0.591336332	ns	ns
611	OTU_142	value	phyllosphere_yes	rhizosphere_yes	6	6	2.861329686	7.347086856	0.023	0.451450909	ns	*
612	OTU_142	value	rhizosphere_no	rhizosphere_yes	3	6	0.483006322	3.975958444	0.654	0.740485057	ns	ns
613	OTU_91	value	phyllosphere_no	phyllosphere_yes	3	6	-0.011288466	2.775615571	0.992	0.993392281	ns	ns
614	OTU_91	value	phyllosphere_no	rhizosphere_no	3	3	1.294937931	2.530811235	0.301	0.591336332	ns	ns
615	OTU_91	value	phyllosphere_no	rhizosphere_yes	3	6	1.476249272	2.052664156	0.275	0.591336332	ns	ns
616	OTU_91	value	phyllosphere_yes	rhizosphere_no	6	3	2.455592013	6.427523455	0.047	0.557360111	ns	*
617	OTU_91	value	phyllosphere_yes	rhizosphere_yes	6	6	3.355873698	5.700919158	0.016	0.410155689	ns	*
618	OTU_91	value	rhizosphere_no	rhizosphere_yes	3	6	0.275938313	2.398045715	0.805	0.850914815	ns	ns
619	OTU_156	value	phyllosphere_no	phyllosphere_yes	3	6	0.198657439	2.57056086	0.857	0.893090798	ns	ns
620	OTU_156	value	phyllosphere_no	rhizosphere_no	3	3	2.262711749	2.323753762	0.134	0.591336332	ns	ns
621	OTU_156	value	phyllosphere_no	rhizosphere_yes	3	6	2.689585762	2.013232873	0.114	0.591336332	ns	ns
622	OTU_156	value	phyllosphere_yes	rhizosphere_no	6	3	4.570288836	6.757967355	0.003	0.183471429	*	**
623	OTU_156	value	phyllosphere_yes	rhizosphere_yes	6	6	6.602700612	5.239330216	0.000999	0.097295455	**	***
624	OTU_156	value	rhizosphere_no	rhizosphere_yes	3	6	1.170931395	2.164121214	0.354	0.591336332	ns	ns
625	OTU_663	value	phyllosphere_no	phyllosphere_yes	3	6	1.383951155	2.482427563	0.278	0.591336332	ns	ns
626	OTU_663	value	phyllosphere_no	rhizosphere_no	3	3	2.279605892	2.069448371	0.146	0.591336332	ns	ns
627	OTU_663	value	phyllosphere_no	rhizosphere_yes	3	6	2.348642041	2.101718753	0.137	0.591336332	ns	ns
628	OTU_663	value	phyllosphere_yes	rhizosphere_no	6	3	2.280849819	6.249013764	0.061	0.591336332	ns	ns
629	OTU_663	value	phyllosphere_yes	rhizosphere_yes	6	6	2.425649291	7.059273371	0.045	0.547286932	ns	*
630	OTU_663	value	rhizosphere_no	rhizosphere_yes	3	6	0.381668927	6.525258326	0.715	0.785051295	ns	ns
631	OTU_151	value	phyllosphere_no	phyllosphere_yes	3	6	-2.553502324	3.955991041	0.064	0.591336332	ns	ns
632	OTU_151	value	phyllosphere_no	rhizosphere_no	3	3	0.633064233	2.100097587	0.589	0.692722253	ns	ns
633	OTU_151	value	phyllosphere_no	rhizosphere_yes	3	6	0.210848178	2.199452662	0.851	0.888351865	ns	ns
634	OTU_151	value	phyllosphere_yes	rhizosphere_no	6	3	5.325588756	5.511681753	0.002	0.145118644	*	**
635	OTU_151	value	phyllosphere_yes	rhizosphere_yes	6	6	4.60746238	6.043205568	0.004	0.21405	*	**
636	OTU_151	value	rhizosphere_no	rhizosphere_yes	3	6	-1.559843198	6.909725482	0.163	0.591336332	ns	ns
637	OTU_236	value	phyllosphere_no	phyllosphere_yes	3	6	-0.105706533	2.939256082	0.923	0.942146638	ns	ns
638	OTU_236	value	phyllosphere_no	rhizosphere_no	3	3	0.37295292	3.049168112	0.734	0.79833689	ns	ns
639	OTU_236	value	phyllosphere_no	rhizosphere_yes	3	6	0.817892686	2.049250753	0.498	0.625935995	ns	ns
640	OTU_236	value	phyllosphere_yes	rhizosphere_no	6	3	0.75705316	5.134524216	0.482	0.615585322	ns	ns
641	OTU_236	value	phyllosphere_yes	rhizosphere_yes	6	6	1.931805741	5.545003469	0.106	0.591336332	ns	ns
642	OTU_236	value	rhizosphere_no	rhizosphere_yes	3	6	0.736413586	2.1753066	0.533	0.650819452	ns	ns
643	OTU_216	value	phyllosphere_no	phyllosphere_yes	3	6	0.305717169	4.255655934	0.774	0.830866098	ns	ns
644	OTU_216	value	phyllosphere_no	rhizosphere_no	3	3	1.124141756	2.277958381	0.365	0.591336332	ns	ns
645	OTU_216	value	phyllosphere_no	rhizosphere_yes	3	6	1.002104211	2.146772867	0.416	0.591336332	ns	ns
646	OTU_216	value	phyllosphere_yes	rhizosphere_no	6	3	1.001110137	6.117413962	0.355	0.591336332	ns	ns
647	OTU_216	value	phyllosphere_yes	rhizosphere_yes	6	6	0.842210829	5.667004611	0.434	0.592082218	ns	ns
648	OTU_216	value	rhizosphere_no	rhizosphere_yes	3	6	-0.437660099	4.170138504	0.683	0.759066199	ns	ns
649	OTU_926	value	phyllosphere_no	phyllosphere_yes	3	6	-0.068357062	4.678155347	0.948	0.96147548	ns	ns
650	OTU_926	value	phyllosphere_no	rhizosphere_no	3	3	1.049694968	2	0.404	0.591336332	ns	ns
651	OTU_926	value	phyllosphere_no	rhizosphere_yes	3	6	1.049694968	2	0.404	0.591336332	ns	ns
652	OTU_926	value	phyllosphere_yes	rhizosphere_no	6	3	1.404936526	5	0.219	0.591336332	ns	ns
653	OTU_926	value	phyllosphere_yes	rhizosphere_yes	6	6	1.404936526	5	0.219	0.591336332	ns	ns
654	OTU_926	value	rhizosphere_no	rhizosphere_yes	3	6	NA	NA	NA	NA
655	OTU_210	value	phyllosphere_no	phyllosphere_yes	3	6	0.113193009	3.4086645	0.916	0.936788342	ns	ns
656	OTU_210	value	phyllosphere_no	rhizosphere_no	3	3	2.271809394	2.451409913	0.127	0.591336332	ns	ns
657	OTU_210	value	phyllosphere_no	rhizosphere_yes	3	6	2.410035501	2.186734674	0.127	0.591336332	ns	ns
658	OTU_210	value	phyllosphere_yes	rhizosphere_no	6	3	3.384936071	6.967364953	0.012	0.366942857	ns	*
659	OTU_210	value	phyllosphere_yes	rhizosphere_yes	6	6	3.7842648	6.352586792	0.008	0.305785714	*	**
660	OTU_210	value	rhizosphere_no	rhizosphere_yes	3	6	0.16674377	3.697110064	0.876	0.907149492	ns	ns
661	OTU_131	value	phyllosphere_no	phyllosphere_yes	3	6	0.782789826	5.392095926	0.467	0.606745675	ns	ns
662	OTU_131	value	phyllosphere_no	rhizosphere_no	3	3	1.914792875	3.985276282	0.128	0.591336332	ns	ns
663	OTU_131	value	phyllosphere_no	rhizosphere_yes	3	6	3.748051704	2.146018084	0.058	0.591336332	ns	ns
664	OTU_131	value	phyllosphere_yes	rhizosphere_no	6	3	1.171949868	5.694455107	0.288	0.591336332	ns	ns
665	OTU_131	value	phyllosphere_yes	rhizosphere_yes	6	6	2.867838419	5.410704453	0.032	0.458167224	ns	*
666	OTU_131	value	rhizosphere_no	rhizosphere_yes	3	6	1.235423678	2.165122717	0.334	0.591336332	ns	ns
667	OTU_191	value	phyllosphere_no	phyllosphere_yes	3	6	3.061995674	6.855999186	0.019	0.439076923	ns	*
668	OTU_191	value	phyllosphere_no	rhizosphere_no	3	3	2.290654304	2.349603938	0.13	0.591336332	ns	ns
669	OTU_191	value	phyllosphere_no	rhizosphere_yes	3	6	6.310179866	6.616578039	0.000502	0.079594889	**	***
670	OTU_191	value	phyllosphere_yes	rhizosphere_no	6	3	0.395536595	3.312972549	0.717	0.786641978	ns	ns
671	OTU_191	value	phyllosphere_yes	rhizosphere_yes	6	6	1.563528322	8.649740039	0.154	0.591336332	ns	ns
672	OTU_191	value	rhizosphere_no	rhizosphere_yes	3	6	0.555975086	2.558690334	0.623	0.718304067	ns	ns
673	OTU_141	value	phyllosphere_no	phyllosphere_yes	3	6	-3.090812227	5	0.027	0.451450909	ns	*
674	OTU_141	value	phyllosphere_no	rhizosphere_no	3	3	-2.747590542	2	0.111	0.591336332	ns	ns
675	OTU_141	value	phyllosphere_no	rhizosphere_yes	3	6	-2.412283606	5	0.061	0.591336332	ns	ns
676	OTU_141	value	phyllosphere_yes	rhizosphere_no	6	3	2.476541434	5.404645229	0.052	0.563574684	ns	ns
677	OTU_141	value	phyllosphere_yes	rhizosphere_yes	6	6	2.645291703	5.285772576	0.043	0.532031792	ns	*
678	OTU_141	value	rhizosphere_no	rhizosphere_yes	3	6	0.583062683	4.769144202	0.586	0.690141953	ns	ns
679	OTU_1578	value	phyllosphere_no	phyllosphere_yes	3	6	1	2	0.423	0.591336332	ns	ns
680	OTU_1578	value	phyllosphere_no	rhizosphere_no	3	3	1	2	0.423	0.591336332	ns	ns
681	OTU_1578	value	phyllosphere_no	rhizosphere_yes	3	6	0.868017716	2.062993955	0.474	0.609367568	ns	ns
682	OTU_1578	value	phyllosphere_yes	rhizosphere_no	6	3	NA	NA	NA	NA
683	OTU_1578	value	phyllosphere_yes	rhizosphere_yes	6	6	-1	5	0.363	0.591336332	ns	ns
684	OTU_1578	value	rhizosphere_no	rhizosphere_yes	3	6	-1	5	0.363	0.591336332	ns	ns
685	OTU_89	value	phyllosphere_no	phyllosphere_yes	3	6	-0.806039	5.279462023	0.455	0.602305195	ns	ns
686	OTU_89	value	phyllosphere_no	rhizosphere_no	3	3	0.346433729	3.994996373	0.746	0.807082638	ns	ns
687	OTU_89	value	phyllosphere_no	rhizosphere_yes	3	6	1.096853432	2.950465887	0.354	0.591336332	ns	ns
688	OTU_89	value	phyllosphere_yes	rhizosphere_no	6	3	1.1510974	5.103381694	0.301	0.591336332	ns	ns
689	OTU_89	value	phyllosphere_yes	rhizosphere_yes	6	6	2.235003094	7.520077369	0.058	0.591336332	ns	ns
690	OTU_89	value	rhizosphere_no	rhizosphere_yes	3	6	0.628021161	2.883988966	0.576	0.682306586	ns	ns
691	OTU_125	value	phyllosphere_no	phyllosphere_yes	3	6	0.146083424	3.392514992	0.892	0.916843217	ns	ns
692	OTU_125	value	phyllosphere_no	rhizosphere_no	3	3	1.500164397	3.705936331	0.213	0.591336332	ns	ns
693	OTU_125	value	phyllosphere_no	rhizosphere_yes	3	6	2.297361703	2.117262059	0.141	0.591336332	ns	ns
694	OTU_125	value	phyllosphere_yes	rhizosphere_no	6	3	1.806767705	4.437581292	0.138	0.591336332	ns	ns
695	OTU_125	value	phyllosphere_yes	rhizosphere_yes	6	6	3.605175765	5.872714268	0.012	0.366942857	ns	*
696	OTU_125	value	rhizosphere_no	rhizosphere_yes	3	6	0.594621276	2.210495836	0.607	0.707295652	ns	ns
697	OTU_96	value	phyllosphere_no	phyllosphere_yes	3	6	-0.191862156	2.64668142	0.862	0.896119961	ns	ns
698	OTU_96	value	phyllosphere_no	rhizosphere_no	3	3	1.009226431	2.23420515	0.409	0.591336332	ns	ns
699	OTU_96	value	phyllosphere_no	rhizosphere_yes	3	6	1.033905054	2.007493771	0.409	0.591336332	ns	ns
700	OTU_96	value	phyllosphere_yes	rhizosphere_no	6	3	2.68632831	6.995013549	0.031	0.458167224	ns	*
701	OTU_96	value	phyllosphere_yes	rhizosphere_yes	6	6	3.124243717	5.120048563	0.025	0.451450909	ns	*
702	OTU_96	value	rhizosphere_no	rhizosphere_yes	3	6	-0.014533569	2.128641203	0.99	0.991853499	ns	ns
703	OTU_367	value	phyllosphere_no	phyllosphere_yes	3	6	-0.270782014	4.478892295	0.799	0.848343006	ns	ns
704	OTU_367	value	phyllosphere_no	rhizosphere_no	3	3	0.711942499	3.631466093	0.52	0.640610072	ns	ns
705	OTU_367	value	phyllosphere_no	rhizosphere_yes	3	6	1.520429247	2.101675011	0.262	0.591336332	ns	ns
706	OTU_367	value	phyllosphere_yes	rhizosphere_no	6	3	1.153433913	6.071511204	0.292	0.591336332	ns	ns
707	OTU_367	value	phyllosphere_yes	rhizosphere_yes	6	6	2.378526339	5.419196296	0.059	0.591336332	ns	ns
708	OTU_367	value	rhizosphere_no	rhizosphere_yes	3	6	0.900093026	2.197983015	0.456	0.602697129	ns	ns
709	OTU_321	value	phyllosphere_no	phyllosphere_yes	3	6	-0.150015815	2.870283479	0.891	0.916035303	ns	ns
710	OTU_321	value	phyllosphere_no	rhizosphere_no	3	3	0.604233171	2.504854563	0.596	0.697696473	ns	ns
711	OTU_321	value	phyllosphere_no	rhizosphere_yes	3	6	0.760298634	2.043905024	0.525	0.644728916	ns	ns
712	OTU_321	value	phyllosphere_yes	rhizosphere_no	6	3	1.390455072	6.701144351	0.209	0.591336332	ns	ns
713	OTU_321	value	phyllosphere_yes	rhizosphere_yes	6	6	1.984681976	5.523731241	0.098	0.591336332	ns	ns
714	OTU_321	value	rhizosphere_no	rhizosphere_yes	3	6	0.328628539	2.348839573	0.769	0.827365921	ns	ns
715	OTU_397	value	phyllosphere_no	phyllosphere_yes	3	6	-0.098769866	3.211236163	0.927	0.944203426	ns	ns
716	OTU_397	value	phyllosphere_no	rhizosphere_no	3	3	0.549701464	2.281792114	0.632	0.725359786	ns	ns
717	OTU_397	value	phyllosphere_no	rhizosphere_yes	3	6	0.790352477	2.017022248	0.512	0.635878155	ns	ns
718	OTU_397	value	phyllosphere_yes	rhizosphere_no	6	3	1.136803043	6.741995006	0.294	0.591336332	ns	ns
719	OTU_397	value	phyllosphere_yes	rhizosphere_yes	6	6	1.672510538	5.147556192	0.154	0.591336332	ns	ns
720	OTU_397	value	rhizosphere_no	rhizosphere_yes	3	6	0.814738942	2.24409127	0.493	0.621659205	ns	ns
721	OTU_404	value	phyllosphere_no	phyllosphere_yes	3	6	0.455542249	2.185278922	0.69	0.765256477	ns	ns
722	OTU_404	value	phyllosphere_no	rhizosphere_no	3	3	0.681357146	2.316535564	0.557	0.669056397	ns	ns
723	OTU_404	value	phyllosphere_no	rhizosphere_yes	3	6	0.949994853	2.002284647	0.442	0.594845017	ns	ns
724	OTU_404	value	phyllosphere_yes	rhizosphere_no	6	3	0.683832156	4.378935227	0.529	0.64796824	ns	ns
725	OTU_404	value	phyllosphere_yes	rhizosphere_yes	6	6	2.25125733	5.124854913	0.073	0.591336332	ns	ns
726	OTU_404	value	rhizosphere_no	rhizosphere_yes	3	6	0.855548962	2.028744919	0.481	0.614674925	ns	ns
727	OTU_196	value	phyllosphere_no	phyllosphere_yes	3	6	-0.171795403	3.158255645	0.874	0.905954964	ns	ns
728	OTU_196	value	phyllosphere_no	rhizosphere_no	3	3	0.862249242	2.036492312	0.478	0.612303411	ns	ns
729	OTU_196	value	phyllosphere_no	rhizosphere_yes	3	6	0.824302923	2.050484596	0.495	0.623079976	ns	ns
730	OTU_196	value	phyllosphere_yes	rhizosphere_no	6	3	1.986982856	5.321977576	0.1	0.591336332	ns	ns
731	OTU_196	value	phyllosphere_yes	rhizosphere_yes	6	6	1.906672999	5.455349194	0.11	0.591336332	ns	ns
732	OTU_196	value	rhizosphere_no	rhizosphere_yes	3	6	-0.249175761	6.427916447	0.811	0.856411199	ns	ns
733	OTU_250	value	phyllosphere_no	phyllosphere_yes	3	6	0.765053331	2.129198664	0.52	0.640610072	ns	ns
734	OTU_250	value	phyllosphere_no	rhizosphere_no	3	3	0.786703952	2.02287635	0.513	0.636381629	ns	ns
735	OTU_250	value	phyllosphere_no	rhizosphere_yes	3	6	0.955097997	2.011619574	0.44	0.594246459	ns	ns
736	OTU_250	value	phyllosphere_yes	rhizosphere_no	6	3	0.060498375	6.433066018	0.954	0.965958846	ns	ns
737	OTU_250	value	phyllosphere_yes	rhizosphere_yes	6	6	0.959570985	5.899437555	0.375	0.591336332	ns	ns
738	OTU_250	value	rhizosphere_no	rhizosphere_yes	3	6	1.804280612	4.120490715	0.143	0.591336332	ns	ns
739	OTU_88	value	phyllosphere_no	phyllosphere_yes	3	6	3.849319595	2.702330169	0.037	0.493448598	ns	*
740	OTU_88	value	phyllosphere_no	rhizosphere_no	3	3	3.730362253	3.173324289	0.03	0.457046263	ns	*
741	OTU_88	value	phyllosphere_no	rhizosphere_yes	3	6	4.837307272	2.03180299	0.039	0.502888554	ns	*
742	OTU_88	value	phyllosphere_yes	rhizosphere_no	6	3	0.186066206	4.175347861	0.861	0.895732928	ns	ns
743	OTU_88	value	phyllosphere_yes	rhizosphere_yes	6	6	1.651055303	5.46827008	0.155	0.591336332	ns	ns
744	OTU_88	value	rhizosphere_no	rhizosphere_yes	3	6	0.97846435	2.098575575	0.427	0.591336332	ns	ns
745	OTU_188	value	phyllosphere_no	phyllosphere_yes	3	6	-0.479128733	2.917051902	0.665	0.747012595	ns	ns
746	OTU_188	value	phyllosphere_no	rhizosphere_no	3	3	1.437139221	2.096532438	0.282	0.591336332	ns	ns
747	OTU_188	value	phyllosphere_no	rhizosphere_yes	3	6	1.63646431	2.074927852	0.239	0.591336332	ns	ns
748	OTU_188	value	phyllosphere_yes	rhizosphere_no	6	3	4.020324186	5.980642303	0.007	0.272427273	*	**
749	OTU_188	value	phyllosphere_yes	rhizosphere_yes	6	6	4.471101438	5.843642851	0.005	0.23521978	*	**
750	OTU_188	value	rhizosphere_no	rhizosphere_yes	3	6	0.953697308	5.069579329	0.383	0.591336332	ns	ns
751	OTU_129	value	phyllosphere_no	phyllosphere_yes	3	6	-0.1647258	3.758845666	0.878	0.90746451	ns	ns
752	OTU_129	value	phyllosphere_no	rhizosphere_no	3	3	1.360269226	2.05265286	0.304	0.591336332	ns	ns
753	OTU_129	value	phyllosphere_no	rhizosphere_yes	3	6	0.924954302	2.418325348	0.438	0.593566952	ns	ns
754	OTU_129	value	phyllosphere_yes	rhizosphere_no	6	3	2.383845568	5.306746625	0.06	0.591336332	ns	ns
755	OTU_129	value	phyllosphere_yes	rhizosphere_yes	6	6	1.618587983	7.30094988	0.148	0.591336332	ns	ns
756	OTU_129	value	rhizosphere_no	rhizosphere_yes	3	6	-1.174056394	6.120058998	0.284	0.591336332	ns	ns
757	OTU_376	value	phyllosphere_no	phyllosphere_yes	3	6	0.294335113	3.025960628	0.788	0.840415546	ns	ns
758	OTU_376	value	phyllosphere_no	rhizosphere_no	3	3	0.749229048	2.487589602	0.518	0.639618691	ns	ns
759	OTU_376	value	phyllosphere_no	rhizosphere_yes	3	6	0.897542454	2.285199645	0.454	0.602098513	ns	ns
760	OTU_376	value	phyllosphere_yes	rhizosphere_no	6	3	0.76750204	6.914605455	0.468	0.606755906	ns	ns
761	OTU_376	value	phyllosphere_yes	rhizosphere_yes	6	6	1.069717957	7.643572027	0.317	0.591336332	ns	ns
762	OTU_376	value	rhizosphere_no	rhizosphere_yes	3	6	0.304828681	4.345138877	0.775	0.831522556	ns	ns
763	OTU_390	value	phyllosphere_no	phyllosphere_yes	3	6	-0.042953311	4.22953726	0.968	0.975519774	ns	ns
764	OTU_390	value	phyllosphere_no	rhizosphere_no	3	3	1.405396816	2.015315527	0.294	0.591336332	ns	ns
765	OTU_390	value	phyllosphere_no	rhizosphere_yes	3	6	1.730728637	2.007196445	0.225	0.591336332	ns	ns
766	OTU_390	value	phyllosphere_yes	rhizosphere_no	6	3	1.990181092	5.071135142	0.102	0.591336332	ns	ns
767	OTU_390	value	phyllosphere_yes	rhizosphere_yes	6	6	2.43630669	5.03359054	0.059	0.591336332	ns	ns
768	OTU_390	value	rhizosphere_no	rhizosphere_yes	3	6	4.321855785	3.969394598	0.013	0.381184932	ns	*
769	OTU_869	value	phyllosphere_no	phyllosphere_yes	3	6	-0.211486222	5.867136362	0.84	0.880734754	ns	ns
770	OTU_869	value	phyllosphere_no	rhizosphere_no	3	3	4.273290197	2.610060154	0.031	0.458167224	ns	*
771	OTU_869	value	phyllosphere_no	rhizosphere_yes	3	6	4.00333756	2.353196869	0.043	0.532031792	ns	*
772	OTU_869	value	phyllosphere_yes	rhizosphere_no	6	3	1.629521718	5.14751337	0.162	0.591336332	ns	ns
773	OTU_869	value	phyllosphere_yes	rhizosphere_yes	6	6	1.504870468	5.082469195	0.192	0.591336332	ns	ns
774	OTU_869	value	rhizosphere_no	rhizosphere_yes	3	6	-0.857744478	4.296093752	0.436	0.592356712	ns	ns
775	OTU_327	value	phyllosphere_no	phyllosphere_yes	3	6	-3.351985958	5.005992515	0.02	0.439076923	ns	*
776	OTU_327	value	phyllosphere_no	rhizosphere_no	3	3	-1.122463055	2.031152103	0.377	0.591336332	ns	ns
777	OTU_327	value	phyllosphere_no	rhizosphere_yes	3	6	-3.002873976	5.801816818	0.025	0.451450909	ns	*
778	OTU_327	value	phyllosphere_yes	rhizosphere_no	6	3	2.929692662	5.714726374	0.028	0.451450909	ns	*
779	OTU_327	value	phyllosphere_yes	rhizosphere_yes	6	6	3.083163535	5.068552442	0.027	0.451450909	ns	*
780	OTU_327	value	rhizosphere_no	rhizosphere_yes	3	6	0.184276163	2.364609421	0.868	0.901481805	ns	ns
781	OTU_673	value	phyllosphere_no	phyllosphere_yes	3	6	-0.54212972	6.230747078	0.607	0.707295652	ns	ns
782	OTU_673	value	phyllosphere_no	rhizosphere_no	3	3	1.670138435	2	0.237	0.591336332	ns	ns
783	OTU_673	value	phyllosphere_no	rhizosphere_yes	3	6	1.517571451	2.040208651	0.266	0.591336332	ns	ns
784	OTU_673	value	phyllosphere_yes	rhizosphere_no	6	3	2.221170021	5	0.077	0.591336332	ns	ns
785	OTU_673	value	phyllosphere_yes	rhizosphere_yes	6	6	2.083159597	5.080175134	0.091	0.591336332	ns	ns
786	OTU_673	value	rhizosphere_no	rhizosphere_yes	3	6	-1.448187292	5	0.207	0.591336332	ns	ns
787	OTU_803	value	phyllosphere_no	phyllosphere_yes	3	6	-1.327067493	5	0.242	0.591336332	ns	ns
788	OTU_803	value	phyllosphere_no	rhizosphere_no	3	3	NA	NA	NA	NA
789	OTU_803	value	phyllosphere_no	rhizosphere_yes	3	6	-1.55546057	5	0.181	0.591336332	ns	ns
790	OTU_803	value	phyllosphere_yes	rhizosphere_no	6	3	1.327067493	5	0.242	0.591336332	ns	ns
791	OTU_803	value	phyllosphere_yes	rhizosphere_yes	6	6	1.130065118	5.147164757	0.308	0.591336332	ns	ns
792	OTU_803	value	rhizosphere_no	rhizosphere_yes	3	6	-1.55546057	5	0.181	0.591336332	ns	ns
793	OTU_793	value	phyllosphere_no	phyllosphere_yes	3	6	-0.261239916	4.498918681	0.805	0.850914815	ns	ns
794	OTU_793	value	phyllosphere_no	rhizosphere_no	3	3	1.212457964	3.171936922	0.308	0.591336332	ns	ns
795	OTU_793	value	phyllosphere_no	rhizosphere_yes	3	6	3.863645584	2.144271727	0.054	0.572883212	ns	ns
796	OTU_793	value	phyllosphere_yes	rhizosphere_no	6	3	1.447629093	2.818606089	0.249	0.591336332	ns	ns
797	OTU_793	value	phyllosphere_yes	rhizosphere_yes	6	6	5.32052616	5.586837542	0.002	0.145118644	*	**
798	OTU_793	value	rhizosphere_no	rhizosphere_yes	3	6	0.837262947	2.046384301	0.489	0.619168589	ns	ns
799	OTU_221	value	phyllosphere_no	phyllosphere_yes	3	6	0.668440778	3.058559004	0.551	0.663151813	ns	ns
800	OTU_221	value	phyllosphere_no	rhizosphere_no	3	3	1.271162896	3.224540925	0.288	0.591336332	ns	ns
801	OTU_221	value	phyllosphere_no	rhizosphere_yes	3	6	1.663119891	2.279425508	0.223	0.591336332	ns	ns
802	OTU_221	value	phyllosphere_yes	rhizosphere_no	6	3	0.939888664	4.96001853	0.391	0.591336332	ns	ns
803	OTU_221	value	phyllosphere_yes	rhizosphere_yes	6	6	1.714514818	7.531223913	0.127	0.591336332	ns	ns
804	OTU_221	value	rhizosphere_no	rhizosphere_yes	3	6	0.384990102	2.837043044	0.727	0.794964751	ns	ns
805	OTU_126	value	phyllosphere_no	phyllosphere_yes	3	6	-2.436064408	6.502207002	0.048	0.558391304	ns	*
806	OTU_126	value	phyllosphere_no	rhizosphere_no	3	3	0.599003617	2.844811906	0.593	0.696278936	ns	ns
807	OTU_126	value	phyllosphere_no	rhizosphere_yes	3	6	2.098790973	3.952315537	0.105	0.591336332	ns	ns
808	OTU_126	value	phyllosphere_yes	rhizosphere_no	6	3	2.398292716	6.06039154	0.053	0.571518892	ns	ns
809	OTU_126	value	phyllosphere_yes	rhizosphere_yes	6	6	3.613322419	5.884172043	0.012	0.366942857	ns	*
810	OTU_126	value	rhizosphere_no	rhizosphere_yes	3	6	0.508309556	2.423425757	0.654	0.740485057	ns	ns
811	OTU_161	value	phyllosphere_no	phyllosphere_yes	3	6	0.830763503	2.774395821	0.472	0.608447416	ns	ns
812	OTU_161	value	phyllosphere_no	rhizosphere_no	3	3	1.853842101	3.159523841	0.156	0.591336332	ns	ns
813	OTU_161	value	phyllosphere_no	rhizosphere_yes	3	6	2.538004894	2.026520929	0.125	0.591336332	ns	ns
814	OTU_161	value	phyllosphere_yes	rhizosphere_no	6	3	1.722862083	4.407924306	0.153	0.591336332	ns	ns
815	OTU_161	value	phyllosphere_yes	rhizosphere_yes	6	6	3.74152894	5.355491752	0.012	0.366942857	ns	*
816	OTU_161	value	rhizosphere_no	rhizosphere_yes	3	6	0.730105345	2.083354028	0.539	0.654598298	ns	ns
817	OTU_179	value	phyllosphere_no	phyllosphere_yes	3	6	-1.275020593	5.084527097	0.257	0.591336332	ns	ns
818	OTU_179	value	phyllosphere_no	rhizosphere_no	3	3	1.498202737	2.290983518	0.257	0.591336332	ns	ns
819	OTU_179	value	phyllosphere_no	rhizosphere_yes	3	6	7.223860185	4.931197777	0.00084	0.097295455	**	***
820	OTU_179	value	phyllosphere_yes	rhizosphere_no	6	3	1.712908171	6.027133253	0.137	0.591336332	ns	ns
821	OTU_179	value	phyllosphere_yes	rhizosphere_yes	6	6	2.149992212	5.062036887	0.084	0.591336332	ns	ns
822	OTU_179	value	rhizosphere_no	rhizosphere_yes	3	6	0.990803682	2.216469154	0.417	0.591336332	ns	ns
823	OTU_159	value	phyllosphere_no	phyllosphere_yes	3	6	-0.961984272	5.56069463	0.376	0.591336332	ns	ns
824	OTU_159	value	phyllosphere_no	rhizosphere_no	3	3	0.546370398	3.976957466	0.614	0.712146844	ns	ns
825	OTU_159	value	phyllosphere_no	rhizosphere_yes	3	6	1.632399624	2.339605632	0.226	0.591336332	ns	ns
826	OTU_159	value	phyllosphere_yes	rhizosphere_no	6	3	1.554566518	5.931653527	0.172	0.591336332	ns	ns
827	OTU_159	value	phyllosphere_yes	rhizosphere_yes	6	6	3.004641101	5.877122185	0.024	0.451450909	ns	*
828	OTU_159	value	rhizosphere_no	rhizosphere_yes	3	6	0.983130486	2.396760959	0.414	0.591336332	ns	ns
829	OTU_495	value	phyllosphere_no	phyllosphere_yes	3	6	1.803777832	2.30943487	0.196	0.591336332	ns	ns
830	OTU_495	value	phyllosphere_no	rhizosphere_no	3	3	2.046928248	2.09700031	0.171	0.591336332	ns	ns
831	OTU_495	value	phyllosphere_no	rhizosphere_yes	3	6	2.425357698	2.011859704	0.135	0.591336332	ns	ns
832	OTU_495	value	phyllosphere_yes	rhizosphere_no	6	3	0.634457504	6.936403145	0.546	0.659358533	ns	ns
833	OTU_495	value	phyllosphere_yes	rhizosphere_yes	6	6	1.988270543	5.390146111	0.099	0.591336332	ns	ns
834	OTU_495	value	rhizosphere_no	rhizosphere_yes	3	6	2.165596226	2.503223789	0.137	0.591336332	ns	ns
835	OTU_229	value	phyllosphere_no	phyllosphere_yes	3	6	1.241714303	4.294940427	0.278	0.591336332	ns	ns
836	OTU_229	value	phyllosphere_no	rhizosphere_no	3	3	2.383020226	3.523049739	0.084	0.591336332	ns	ns
837	OTU_229	value	phyllosphere_no	rhizosphere_yes	3	6	3.254811835	2.183769408	0.074	0.591336332	ns	ns
838	OTU_229	value	phyllosphere_yes	rhizosphere_no	6	3	1.324971548	6.13321024	0.232	0.591336332	ns	ns
839	OTU_229	value	phyllosphere_yes	rhizosphere_yes	6	6	2.303598049	5.815937293	0.062	0.591336332	ns	ns
840	OTU_229	value	rhizosphere_no	rhizosphere_yes	3	6	0.626646359	2.402721091	0.585	0.689533315	ns	ns
841	OTU_256	value	phyllosphere_no	phyllosphere_yes	3	6	0.329301901	5.18629209	0.755	0.814555192	ns	ns
842	OTU_256	value	phyllosphere_no	rhizosphere_no	3	3	1.082555289	2.91409378	0.36	0.591336332	ns	ns
843	OTU_256	value	phyllosphere_no	rhizosphere_yes	3	6	1.818114288	2.051823649	0.207	0.591336332	ns	ns
844	OTU_256	value	phyllosphere_yes	rhizosphere_no	6	3	0.744892385	6.895987603	0.481	0.614674925	ns	ns
845	OTU_256	value	phyllosphere_yes	rhizosphere_yes	6	6	1.530056803	5.159547239	0.185	0.591336332	ns	ns
846	OTU_256	value	rhizosphere_no	rhizosphere_yes	3	6	1.235008305	2.216597767	0.332	0.591336332	ns	ns
847	OTU_2157	value	phyllosphere_no	phyllosphere_yes	3	6	0.271816476	3.803951866	0.8	0.848562934	ns	ns
848	OTU_2157	value	phyllosphere_no	rhizosphere_no	3	3	1.73756186	2.072050015	0.22	0.591336332	ns	ns
849	OTU_2157	value	phyllosphere_no	rhizosphere_yes	3	6	1.756295832	2.023045935	0.22	0.591336332	ns	ns
850	OTU_2157	value	phyllosphere_yes	rhizosphere_no	6	3	2.136201263	5.405011482	0.082	0.591336332	ns	ns
851	OTU_2157	value	phyllosphere_yes	rhizosphere_yes	6	6	2.178556745	5.134053526	0.08	0.591336332	ns	ns
852	OTU_2157	value	rhizosphere_no	rhizosphere_yes	3	6	0.05314346	3.344321545	0.961	0.97075059	ns	ns
853	OTU_1434	value	phyllosphere_no	phyllosphere_yes	3	6	-0.312133144	2.689461371	0.778	0.833487988	ns	ns
854	OTU_1434	value	phyllosphere_no	rhizosphere_no	3	3	0.868717575	2.016768637	0.476	0.611204559	ns	ns
855	OTU_1434	value	phyllosphere_no	rhizosphere_yes	3	6	0.971187115	2.000775305	0.434	0.592082218	ns	ns
856	OTU_1434	value	phyllosphere_yes	rhizosphere_no	6	3	2.927175548	5.247368483	0.031	0.458167224	ns	*
857	OTU_1434	value	phyllosphere_yes	rhizosphere_yes	6	6	3.209303506	5.011675689	0.024	0.451450909	ns	*
858	OTU_1434	value	rhizosphere_no	rhizosphere_yes	3	6	1.521196038	2.187332391	0.257	0.591336332	ns	ns
859	OTU_231	value	phyllosphere_no	phyllosphere_yes	3	6	0.740628584	4.89101548	0.493	0.621659205	ns	ns
860	OTU_231	value	phyllosphere_no	rhizosphere_no	3	3	1.778009565	2.199508626	0.206	0.591336332	ns	ns
861	OTU_231	value	phyllosphere_no	rhizosphere_yes	3	6	1.998895134	2.007977129	0.183	0.591336332	ns	ns
862	OTU_231	value	phyllosphere_yes	rhizosphere_no	6	3	0.972059866	5.65283734	0.371	0.591336332	ns	ns
863	OTU_231	value	phyllosphere_yes	rhizosphere_yes	6	6	1.215022571	5.027791701	0.278	0.591336332	ns	ns
864	OTU_231	value	rhizosphere_no	rhizosphere_yes	3	6	0.784859757	2.161245719	0.509	0.634176077	ns	ns
865	OTU_296	value	phyllosphere_no	phyllosphere_yes	3	6	1.783343229	2.10232287	0.21	0.591336332	ns	ns
866	OTU_296	value	phyllosphere_no	rhizosphere_no	3	3	1.779974731	2.098240638	0.211	0.591336332	ns	ns
867	OTU_296	value	phyllosphere_no	rhizosphere_yes	3	6	1.787911126	2.034662953	0.214	0.591336332	ns	ns
868	OTU_296	value	phyllosphere_yes	rhizosphere_no	6	3	-0.01847946	5.794116802	0.986	0.98923506	ns	ns
869	OTU_296	value	phyllosphere_yes	rhizosphere_yes	6	6	-0.055410319	8.050392553	0.957	0.967851878	ns	ns
870	OTU_296	value	rhizosphere_no	rhizosphere_yes	3	6	-0.033424498	3.482006686	0.975	0.980496829	ns	ns
871	OTU_697	value	phyllosphere_no	phyllosphere_yes	3	6	1.804187539	2.104293525	0.207	0.591336332	ns	ns
872	OTU_697	value	phyllosphere_no	rhizosphere_no	3	3	1.873425471	2.043765477	0.199	0.591336332	ns	ns
873	OTU_697	value	phyllosphere_no	rhizosphere_yes	3	6	1.961487939	2.002725212	0.189	0.591336332	ns	ns
874	OTU_697	value	phyllosphere_yes	rhizosphere_no	6	3	0.293206309	6.995496272	0.778	0.833487988	ns	ns
875	OTU_697	value	phyllosphere_yes	rhizosphere_yes	6	6	0.826951306	5.263024367	0.444	0.595664055	ns	ns
876	OTU_697	value	rhizosphere_no	rhizosphere_yes	3	6	0.72818183	2.253250794	0.535	0.652145501	ns	ns
877	OTU_2117	value	phyllosphere_no	phyllosphere_yes	3	6	-0.558321359	6.287310031	0.596	0.697696473	ns	ns
878	OTU_2117	value	phyllosphere_no	rhizosphere_no	3	3	1.085879172	2	0.391	0.591336332	ns	ns
879	OTU_2117	value	phyllosphere_no	rhizosphere_yes	3	6	1.042258124	2.00299546	0.407	0.591336332	ns	ns
880	OTU_2117	value	phyllosphere_yes	rhizosphere_no	6	3	1.026272233	5	0.352	0.591336332	ns	ns
881	OTU_2117	value	phyllosphere_yes	rhizosphere_yes	6	6	1.009236545	5.001154676	0.359	0.591336332	ns	ns
882	OTU_2117	value	rhizosphere_no	rhizosphere_yes	3	6	-1.579944201	5	0.175	0.591336332	ns	ns
883	OTU_1121	value	phyllosphere_no	phyllosphere_yes	3	6	-1	5	0.363	0.591336332	ns	ns
884	OTU_1121	value	phyllosphere_no	rhizosphere_no	3	3	NA	NA	NA	NA
885	OTU_1121	value	phyllosphere_no	rhizosphere_yes	3	6	NA	NA	NA	NA
886	OTU_1121	value	phyllosphere_yes	rhizosphere_no	6	3	1	5	0.363	0.591336332	ns	ns
887	OTU_1121	value	phyllosphere_yes	rhizosphere_yes	6	6	1	5	0.363	0.591336332	ns	ns
888	OTU_1121	value	rhizosphere_no	rhizosphere_yes	3	6	NA	NA	NA	NA
889	OTU_137	value	phyllosphere_no	phyllosphere_yes	3	6	-0.056287677	5.474536502	0.957	0.967851878	ns	ns
890	OTU_137	value	phyllosphere_no	rhizosphere_no	3	3	5.160417597	2.318560154	0.026	0.451450909	ns	*
891	OTU_137	value	phyllosphere_no	rhizosphere_yes	3	6	18.28160813	3.358217176	0.000176	0.047091	**	***
892	OTU_137	value	phyllosphere_yes	rhizosphere_no	6	3	3.361091005	6.694494737	0.013	0.381184932	ns	*
893	OTU_137	value	phyllosphere_yes	rhizosphere_yes	6	6	4.701934981	5.159876504	0.005	0.23521978	*	**
894	OTU_137	value	rhizosphere_no	rhizosphere_yes	3	6	0.581328636	2.104163354	0.617	0.714658279	ns	ns
895	OTU_100	value	phyllosphere_no	phyllosphere_yes	3	6	1.961364682	3.708290274	0.127	0.591336332	ns	ns
896	OTU_100	value	phyllosphere_no	rhizosphere_no	3	3	4.093725033	2.120723613	0.05	0.561811024	ns	*
897	OTU_100	value	phyllosphere_no	rhizosphere_yes	3	6	4.132241005	2.06117305	0.051	0.563574684	ns	ns
898	OTU_100	value	phyllosphere_yes	rhizosphere_no	6	3	2.770782023	5.693248931	0.034	0.474117264	ns	*
899	OTU_100	value	phyllosphere_yes	rhizosphere_yes	6	6	2.832725167	5.374659591	0.034	0.474117264	ns	*
900	OTU_100	value	rhizosphere_no	rhizosphere_yes	3	6	0.039791516	4.106769868	0.97	0.976156559	ns	ns
901	OTU_257	value	phyllosphere_no	phyllosphere_yes	3	6	0.03607589	2.1924572	0.974	0.979721335	ns	ns
902	OTU_257	value	phyllosphere_no	rhizosphere_no	3	3	0.98619857	2.683088102	0.404	0.591336332	ns	ns
903	OTU_257	value	phyllosphere_no	rhizosphere_yes	3	6	1.458645146	2.14115876	0.274	0.591336332	ns	ns
904	OTU_257	value	phyllosphere_yes	rhizosphere_no	6	3	2.183923795	3.133029786	0.113	0.591336332	ns	ns
905	OTU_257	value	phyllosphere_yes	rhizosphere_yes	6	6	5.040144678	9.773735646	0.000543	0.083020821	**	***
906	OTU_257	value	rhizosphere_no	rhizosphere_yes	3	6	0.902159305	2.828025076	0.437	0.592774715	ns	ns
907	OTU_119	value	phyllosphere_no	phyllosphere_yes	3	6	0.386272165	5.55905771	0.714	0.784556982	ns	ns
908	OTU_119	value	phyllosphere_no	rhizosphere_no	3	3	3.002844732	2.067914314	0.092	0.591336332	ns	ns
909	OTU_119	value	phyllosphere_no	rhizosphere_yes	3	6	2.990022804	2.029013175	0.094	0.591336332	ns	ns
910	OTU_119	value	phyllosphere_yes	rhizosphere_no	6	3	2.546952399	5.178256355	0.05	0.561811024	ns	*
911	OTU_119	value	phyllosphere_yes	rhizosphere_yes	6	6	2.531854037	5.07706926	0.052	0.563574684	ns	ns
912	OTU_119	value	rhizosphere_no	rhizosphere_yes	3	6	-0.176140023	3.792381022	0.869	0.902082687	ns	ns
913	OTU_465	value	phyllosphere_no	phyllosphere_yes	3	6	0.777278503	2.182280607	0.512	0.635878155	ns	ns
914	OTU_465	value	phyllosphere_no	rhizosphere_no	3	3	1.438945754	2.017315372	0.286	0.591336332	ns	ns
915	OTU_465	value	phyllosphere_no	rhizosphere_yes	3	6	1.381241432	2.034259196	0.299	0.591336332	ns	ns
916	OTU_465	value	phyllosphere_yes	rhizosphere_no	6	3	2.915270998	5.872401421	0.028	0.451450909	ns	*
917	OTU_465	value	phyllosphere_yes	rhizosphere_yes	6	6	2.560813241	6.832449706	0.038	0.494462006	ns	*
918	OTU_465	value	rhizosphere_no	rhizosphere_yes	3	6	-0.484138067	6.91330444	0.643	0.732486163	ns	ns
919	OTU_199	value	phyllosphere_no	phyllosphere_yes	3	6	-1.771646748	5.421013214	0.132	0.591336332	ns	ns
920	OTU_199	value	phyllosphere_no	rhizosphere_no	3	3	4.750010565	3.580274418	0.012	0.366942857	ns	*
921	OTU_199	value	phyllosphere_no	rhizosphere_yes	3	6	6.533334352	4.180679484	0.002	0.145118644	*	**
922	OTU_199	value	phyllosphere_yes	rhizosphere_no	6	3	3.39411528	5.816762116	0.015	0.406424051	ns	*
923	OTU_199	value	phyllosphere_yes	rhizosphere_yes	6	6	3.456765254	5.228529995	0.017	0.418258621	ns	*
924	OTU_199	value	rhizosphere_no	rhizosphere_yes	3	6	-0.138353725	3.074891508	0.899	0.922266715	ns	ns
925	OTU_359	value	phyllosphere_no	phyllosphere_yes	3	6	-1.330379872	6.989767148	0.225	0.591336332	ns	ns
926	OTU_359	value	phyllosphere_no	rhizosphere_no	3	3	0.437980334	3.997789699	0.684	0.759980275	ns	ns
927	OTU_359	value	phyllosphere_no	rhizosphere_yes	3	6	1.403331298	2.408975714	0.276	0.591336332	ns	ns
928	OTU_359	value	phyllosphere_yes	rhizosphere_no	6	3	1.663318397	6.974511936	0.14	0.591336332	ns	ns
929	OTU_359	value	phyllosphere_yes	rhizosphere_yes	6	6	2.510001648	5.432472155	0.05	0.561811024	ns	*
930	OTU_359	value	rhizosphere_no	rhizosphere_yes	3	6	0.788519682	2.389802749	0.501	0.627312372	ns	ns
931	OTU_225	value	phyllosphere_no	phyllosphere_yes	3	6	-0.63807191	5.732994494	0.548	0.66065559	ns	ns
932	OTU_225	value	phyllosphere_no	rhizosphere_no	3	3	1.689009852	2.919472984	0.192	0.591336332	ns	ns
933	OTU_225	value	phyllosphere_no	rhizosphere_yes	3	6	3.912340802	3.785810719	0.019	0.439076923	ns	*
934	OTU_225	value	phyllosphere_yes	rhizosphere_no	6	3	1.508670156	6.944431042	0.175	0.591336332	ns	ns
935	OTU_225	value	phyllosphere_yes	rhizosphere_yes	6	6	1.944130389	5.335645154	0.106	0.591336332	ns	ns
936	OTU_225	value	rhizosphere_no	rhizosphere_yes	3	6	0.400577129	2.424533128	0.721	0.790422791	ns	ns
937	OTU_499	value	phyllosphere_no	phyllosphere_yes	3	6	-3.026933677	5	0.029	0.451450909	ns	*
938	OTU_499	value	phyllosphere_no	rhizosphere_no	3	3	-1.231027512	2	0.343	0.591336332	ns	ns
939	OTU_499	value	phyllosphere_no	rhizosphere_yes	3	6	-2.456819907	5	0.058	0.591336332	ns	ns
940	OTU_499	value	phyllosphere_yes	rhizosphere_no	6	3	2.557954941	5.790534211	0.044	0.539724928	ns	*
941	OTU_499	value	phyllosphere_yes	rhizosphere_yes	6	6	2.711641707	5.144851	0.041	0.520833828	ns	*
942	OTU_499	value	rhizosphere_no	rhizosphere_yes	3	6	0.206374512	2.699358745	0.851	0.888351865	ns	ns
943	OTU_413	value	phyllosphere_no	phyllosphere_yes	3	6	-1.615267025	6.999252828	0.15	0.591336332	ns	ns
944	OTU_413	value	phyllosphere_no	rhizosphere_no	3	3	0.012952044	3.327045931	0.99	0.991853499	ns	ns
945	OTU_413	value	phyllosphere_no	rhizosphere_yes	3	6	0.609971416	2.09507892	0.601	0.702205513	ns	ns
946	OTU_413	value	phyllosphere_yes	rhizosphere_no	6	3	1.786551692	6.249832018	0.122	0.591336332	ns	ns
947	OTU_413	value	phyllosphere_yes	rhizosphere_yes	6	6	2.280344852	5.092277757	0.071	0.591336332	ns	ns
948	OTU_413	value	rhizosphere_no	rhizosphere_yes	3	6	0.947972303	2.253045023	0.433	0.591660709	ns	ns
949	OTU_315	value	phyllosphere_no	phyllosphere_yes	3	6	0.837318491	2.953133649	0.465	0.606170828	ns	ns
950	OTU_315	value	phyllosphere_no	rhizosphere_no	3	3	1.433283839	2.008741546	0.288	0.591336332	ns	ns
951	OTU_315	value	phyllosphere_no	rhizosphere_yes	3	6	1.326965917	2.006689144	0.315	0.591336332	ns	ns
952	OTU_315	value	phyllosphere_yes	rhizosphere_no	6	3	1.057694293	5.095275243	0.338	0.591336332	ns	ns
953	OTU_315	value	phyllosphere_yes	rhizosphere_yes	6	6	0.83592035	5.073410396	0.441	0.594246459	ns	ns
954	OTU_315	value	rhizosphere_no	rhizosphere_yes	3	6	-1.719302012	5.048061237	0.146	0.591336332	ns	ns
955	OTU_538	value	phyllosphere_no	phyllosphere_yes	3	6	1.150197543	2.378267121	0.353	0.591336332	ns	ns
956	OTU_538	value	phyllosphere_no	rhizosphere_no	3	3	1.801953796	2.000299137	0.213	0.591336332	ns	ns
957	OTU_538	value	phyllosphere_no	rhizosphere_yes	3	6	1.642447147	2.022575885	0.241	0.591336332	ns	ns
958	OTU_538	value	phyllosphere_yes	rhizosphere_no	6	3	1.973443408	5.008094588	0.105	0.591336332	ns	ns
959	OTU_538	value	phyllosphere_yes	rhizosphere_yes	6	6	1.421562021	5.607983235	0.208	0.591336332	ns	ns
960	OTU_538	value	rhizosphere_no	rhizosphere_yes	3	6	-2.050734143	5.131346164	0.094	0.591336332	ns	ns
961	OTU_751	value	phyllosphere_no	phyllosphere_yes	3	6	-0.215368591	6.952587104	0.836	0.877830758	ns	ns
962	OTU_751	value	phyllosphere_no	rhizosphere_no	3	3	0.923954636	2.245766964	0.444	0.595664055	ns	ns
963	OTU_751	value	phyllosphere_no	rhizosphere_yes	3	6	1.451417597	2.075937101	0.279	0.591336332	ns	ns
964	OTU_751	value	phyllosphere_yes	rhizosphere_no	6	3	0.787751157	5.200518761	0.465	0.606170828	ns	ns
965	OTU_751	value	phyllosphere_yes	rhizosphere_yes	6	6	1.087295581	5.062397984	0.326	0.591336332	ns	ns
966	OTU_751	value	rhizosphere_no	rhizosphere_yes	3	6	1.807583957	3.288625528	0.16	0.591336332	ns	ns
967	OTU_498	value	phyllosphere_no	phyllosphere_yes	3	6	-1.205584105	5.432176498	0.278	0.591336332	ns	ns
968	OTU_498	value	phyllosphere_no	rhizosphere_no	3	3	1.202224813	2	0.352	0.591336332	ns	ns
969	OTU_498	value	phyllosphere_no	rhizosphere_yes	3	6	-0.962565335	5.888954236	0.374	0.591336332	ns	ns
970	OTU_498	value	phyllosphere_yes	rhizosphere_no	6	3	1.487275388	5	0.197	0.591336332	ns	ns
971	OTU_498	value	phyllosphere_yes	rhizosphere_yes	6	6	0.916527392	5.482084765	0.398	0.591336332	ns	ns
972	OTU_498	value	rhizosphere_no	rhizosphere_yes	3	6	-2.496880488	5	0.055	0.572883212	ns	ns
973	OTU_956	value	phyllosphere_no	phyllosphere_yes	3	6	-1.288331117	5	0.254	0.591336332	ns	ns
974	OTU_956	value	phyllosphere_no	rhizosphere_no	3	3	-1	2	0.423	0.591336332	ns	ns
975	OTU_956	value	phyllosphere_no	rhizosphere_yes	3	6	-1	5	0.363	0.591336332	ns	ns
976	OTU_956	value	phyllosphere_yes	rhizosphere_no	6	3	0.795625177	6.439602595	0.455	0.602305195	ns	ns
977	OTU_956	value	phyllosphere_yes	rhizosphere_yes	6	6	1.23606971	5.025679709	0.271	0.591336332	ns	ns
978	OTU_956	value	rhizosphere_no	rhizosphere_yes	3	6	0.874294441	2.057348033	0.472	0.608447416	ns	ns
979	OTU_520	value	phyllosphere_no	phyllosphere_yes	3	6	-1.973058461	5	0.106	0.591336332	ns	ns
980	OTU_520	value	phyllosphere_no	rhizosphere_no	3	3	-1	2	0.423	0.591336332	ns	ns
981	OTU_520	value	phyllosphere_no	rhizosphere_yes	3	6	-1	5	0.363	0.591336332	ns	ns
982	OTU_520	value	phyllosphere_yes	rhizosphere_no	6	3	1.885837199	5.065342605	0.117	0.591336332	ns	ns
983	OTU_520	value	phyllosphere_yes	rhizosphere_yes	6	6	1.770389817	5.308008605	0.133	0.591336332	ns	ns
984	OTU_520	value	rhizosphere_no	rhizosphere_yes	3	6	-0.488903289	6.607488583	0.641	0.731570515	ns	ns
985	OTU_1070	value	phyllosphere_no	phyllosphere_yes	3	6	0.378281221	3.346473851	0.728	0.795651774	ns	ns
986	OTU_1070	value	phyllosphere_no	rhizosphere_no	3	3	1	2	0.423	0.591336332	ns	ns
987	OTU_1070	value	phyllosphere_no	rhizosphere_yes	3	6	0.942738581	2.008450637	0.445	0.596444897	ns	ns
988	OTU_1070	value	phyllosphere_yes	rhizosphere_no	6	3	1	5	0.363	0.591336332	ns	ns
989	OTU_1070	value	phyllosphere_yes	rhizosphere_yes	6	6	0.897530766	5.066034586	0.41	0.591336332	ns	ns
990	OTU_1070	value	rhizosphere_no	rhizosphere_yes	3	6	-1.224543019	5	0.275	0.591336332	ns	ns
991	OTU_496	value	phyllosphere_no	phyllosphere_yes	3	6	-0.767753984	5.650467335	0.473	0.608447416	ns	ns
992	OTU_496	value	phyllosphere_no	rhizosphere_no	3	3	0.312758838	2.83850009	0.776	0.83238687	ns	ns
993	OTU_496	value	phyllosphere_no	rhizosphere_yes	3	6	-0.372831795	3.502462833	0.731	0.796896104	ns	ns
994	OTU_496	value	phyllosphere_yes	rhizosphere_no	6	3	1.303314194	6.662417066	0.236	0.591336332	ns	ns
995	OTU_496	value	phyllosphere_yes	rhizosphere_yes	6	6	0.558691732	8.22732662	0.591	0.694692751	ns	ns
996	OTU_496	value	rhizosphere_no	rhizosphere_yes	3	6	-1.02700816	6.700086959	0.34	0.591336332	ns	ns
997	OTU_310	value	phyllosphere_no	phyllosphere_yes	3	6	-0.898735658	5.154364402	0.409	0.591336332	ns	ns
998	OTU_310	value	phyllosphere_no	rhizosphere_no	3	3	3.535395167	2.111375019	0.066	0.591336332	ns	ns
999	OTU_310	value	phyllosphere_no	rhizosphere_yes	3	6	3.519473905	2.183285845	0.063	0.591336332	ns	ns
1000	OTU_310	value	phyllosphere_yes	rhizosphere_no	6	3	5.2690018	5.338834434	0.003	0.183471429	*	**
1001	OTU_310	value	phyllosphere_yes	rhizosphere_yes	6	6	5.229580259	5.564857677	0.002	0.145118644	*	**
1002	OTU_310	value	rhizosphere_no	rhizosphere_yes	3	6	0.051399624	6.70099136	0.961	0.97075059	ns	ns
1003	OTU_154	value	phyllosphere_no	phyllosphere_yes	3	6	0.618877212	3.166499193	0.578	0.68391874	ns	ns
1004	OTU_154	value	phyllosphere_no	rhizosphere_no	3	3	0.96957675	3.949962065	0.388	0.591336332	ns	ns
1005	OTU_154	value	phyllosphere_no	rhizosphere_yes	3	6	2.022668744	2.118483679	0.173	0.591336332	ns	ns
1006	OTU_154	value	phyllosphere_yes	rhizosphere_no	6	3	0.579111469	3.465852763	0.598	0.699463934	ns	ns
1007	OTU_154	value	phyllosphere_yes	rhizosphere_yes	6	6	2.441781439	6.046715961	0.05	0.561811024	ns	*
1008	OTU_154	value	rhizosphere_no	rhizosphere_yes	3	6	0.827098125	2.148837187	0.49	0.619884752	ns	ns
1009	OTU_185	value	phyllosphere_no	phyllosphere_yes	3	6	0.521958465	2.253312737	0.649	0.737554818	ns	ns
1010	OTU_185	value	phyllosphere_no	rhizosphere_no	3	3	0.988479882	2.711346218	0.403	0.591336332	ns	ns
1011	OTU_185	value	phyllosphere_no	rhizosphere_yes	3	6	1.330083088	2.036553488	0.313	0.591336332	ns	ns
1012	OTU_185	value	phyllosphere_yes	rhizosphere_no	6	3	1.083562533	3.426848912	0.349	0.591336332	ns	ns
1013	OTU_185	value	phyllosphere_yes	rhizosphere_yes	6	6	2.987546559	6.433039582	0.022	0.451450909	ns	*
1014	OTU_185	value	rhizosphere_no	rhizosphere_yes	3	6	0.593291682	2.201040897	0.608	0.707295652	ns	ns
1015	OTU_113	value	phyllosphere_no	phyllosphere_yes	3	6	0.922129243	5.481647782	0.395	0.591336332	ns	ns
1016	OTU_113	value	phyllosphere_no	rhizosphere_no	3	3	1.84196586	3.649831884	0.146	0.591336332	ns	ns
1017	OTU_113	value	phyllosphere_no	rhizosphere_yes	3	6	3.480660441	2.611361783	0.05	0.561811024	ns	*
1018	OTU_113	value	phyllosphere_yes	rhizosphere_no	6	3	1.110537725	4.010159339	0.329	0.591336332	ns	ns
1019	OTU_113	value	phyllosphere_yes	rhizosphere_yes	6	6	2.386060437	6.580211419	0.051	0.563574684	ns	ns
1020	OTU_113	value	rhizosphere_no	rhizosphere_yes	3	6	0.4149185	2.31771796	0.714	0.784556982	ns	ns
1021	OTU_160	value	phyllosphere_no	phyllosphere_yes	3	6	0.60618231	3.072833096	0.586	0.690141953	ns	ns
1022	OTU_160	value	phyllosphere_no	rhizosphere_no	3	3	1.604102912	2.003065469	0.25	0.591336332	ns	ns
1023	OTU_160	value	phyllosphere_no	rhizosphere_yes	3	6	1.209448637	2.069012564	0.347	0.591336332	ns	ns
1024	OTU_160	value	phyllosphere_yes	rhizosphere_no	6	3	1.82774397	5.029913095	0.127	0.591336332	ns	ns
1025	OTU_160	value	phyllosphere_yes	rhizosphere_yes	6	6	1.034934987	5.668568139	0.343	0.591336332	ns	ns
1026	OTU_160	value	rhizosphere_no	rhizosphere_yes	3	6	-2.874456534	5.429338924	0.032	0.458167224	ns	*
1027	OTU_1248	value	phyllosphere_no	phyllosphere_yes	3	6	0.073916288	2.643794406	0.946	0.959674408	ns	ns
1028	OTU_1248	value	phyllosphere_no	rhizosphere_no	3	3	1.003979043	2.172085617	0.414	0.591336332	ns	ns
1029	OTU_1248	value	phyllosphere_no	rhizosphere_yes	3	6	1.171516525	2.025351843	0.361	0.591336332	ns	ns
1030	OTU_1248	value	phyllosphere_yes	rhizosphere_no	6	3	2.123859861	6.842958835	0.072	0.591336332	ns	ns
1031	OTU_1248	value	phyllosphere_yes	rhizosphere_yes	6	6	2.725874331	5.406752471	0.038	0.494462006	ns	*
1032	OTU_1248	value	rhizosphere_no	rhizosphere_yes	3	6	0.673925842	2.607700857	0.555	0.667028355	ns	ns
1033	OTU_328	value	phyllosphere_no	phyllosphere_yes	3	6	-0.500853921	6.701324107	0.633	0.72553494	ns	ns
1034	OTU_328	value	phyllosphere_no	rhizosphere_no	3	3	1.352276565	2.589496416	0.282	0.591336332	ns	ns
1035	OTU_328	value	phyllosphere_no	rhizosphere_yes	3	6	1.59564061	2.040450959	0.249	0.591336332	ns	ns
1036	OTU_328	value	phyllosphere_yes	rhizosphere_no	6	3	1.697881003	5.845252378	0.142	0.591336332	ns	ns
1037	OTU_328	value	phyllosphere_yes	rhizosphere_yes	6	6	1.889163738	5.06207999	0.117	0.591336332	ns	ns
1038	OTU_328	value	rhizosphere_no	rhizosphere_yes	3	6	0.38167733	2.272465068	0.735	0.798410302	ns	ns
1039	OTU_162	value	phyllosphere_no	phyllosphere_yes	3	6	-1.478155003	5.006563045	0.199	0.591336332	ns	ns
1040	OTU_162	value	phyllosphere_no	rhizosphere_no	3	3	-2.311884025	2.025432703	0.145	0.591336332	ns	ns
1041	OTU_162	value	phyllosphere_no	rhizosphere_yes	3	6	-1.919153219	5.297147395	0.11	0.591336332	ns	ns
1042	OTU_162	value	phyllosphere_yes	rhizosphere_no	6	3	0.6981822	5.927965105	0.512	0.635878155	ns	ns
1043	OTU_162	value	phyllosphere_yes	rhizosphere_yes	6	6	1.180055226	5.215325466	0.289	0.591336332	ns	ns
1044	OTU_162	value	rhizosphere_no	rhizosphere_yes	3	6	1.300222532	2.871475245	0.288	0.591336332	ns	ns
1045	OTU_293	value	phyllosphere_no	phyllosphere_yes	3	6	0.167616927	2.828576514	0.878	0.90746451	ns	ns
1046	OTU_293	value	phyllosphere_no	rhizosphere_no	3	3	0.490034112	2.929370746	0.658	0.744030111	ns	ns
1047	OTU_293	value	phyllosphere_no	rhizosphere_yes	3	6	0.976156616	2.011393605	0.431	0.591381731	ns	ns
1048	OTU_293	value	phyllosphere_yes	rhizosphere_no	6	3	0.545023388	5.177026381	0.608	0.707295652	ns	ns
1049	OTU_293	value	phyllosphere_yes	rhizosphere_yes	6	6	1.769221823	5.143286265	0.135	0.591336332	ns	ns
1050	OTU_293	value	rhizosphere_no	rhizosphere_yes	3	6	0.862100282	2.046348179	0.478	0.612303411	ns	ns
1051	OTU_337	value	phyllosphere_no	phyllosphere_yes	3	6	1.183495053	2.64461125	0.332	0.591336332	ns	ns
1052	OTU_337	value	phyllosphere_no	rhizosphere_no	3	3	1.621042605	2.065025986	0.243	0.591336332	ns	ns
1053	OTU_337	value	phyllosphere_no	rhizosphere_yes	3	6	1.669050895	2.037590417	0.235	0.591336332	ns	ns
1054	OTU_337	value	phyllosphere_yes	rhizosphere_no	6	3	0.873574365	5.938259042	0.416	0.591336332	ns	ns
1055	OTU_337	value	phyllosphere_yes	rhizosphere_yes	6	6	0.996778236	5.6006454	0.36	0.591336332	ns	ns
1056	OTU_337	value	rhizosphere_no	rhizosphere_yes	3	6	0.266608347	4.386792858	0.802	0.849421573	ns	ns
1057	OTU_1128	value	phyllosphere_no	phyllosphere_yes	3	6	-1	5	0.363	0.591336332	ns	ns
1058	OTU_1128	value	phyllosphere_no	rhizosphere_no	3	3	-1.322765502	2	0.317	0.591336332	ns	ns
1059	OTU_1128	value	phyllosphere_no	rhizosphere_yes	3	6	-1.472109372	5	0.201	0.591336332	ns	ns
1060	OTU_1128	value	phyllosphere_yes	rhizosphere_no	6	3	-0.223376614	5.74317024	0.831	0.873652014	ns	ns
1061	OTU_1128	value	phyllosphere_yes	rhizosphere_yes	6	6	-0.449130548	9.827550935	0.663	0.746528932	ns	ns
1062	OTU_1128	value	rhizosphere_no	rhizosphere_yes	3	6	-0.242304378	6.344954407	0.816	0.860417734	ns	ns
1063	OTU_748	value	phyllosphere_no	phyllosphere_yes	3	6	1.826554328	2.001312296	0.209	0.591336332	ns	ns
1064	OTU_748	value	phyllosphere_no	rhizosphere_no	3	3	1.84496582	2	0.206	0.591336332	ns	ns
1065	OTU_748	value	phyllosphere_no	rhizosphere_yes	3	6	1.800527436	2.00361315	0.213	0.591336332	ns	ns
1066	OTU_748	value	phyllosphere_yes	rhizosphere_no	6	3	1	5	0.363	0.591336332	ns	ns
1067	OTU_748	value	phyllosphere_yes	rhizosphere_yes	6	6	-0.727158104	8.209147201	0.487	0.618282028	ns	ns
1068	OTU_748	value	rhizosphere_no	rhizosphere_yes	3	6	-1.45173395	5	0.206	0.591336332	ns	ns
1069	OTU_1752	value	phyllosphere_no	phyllosphere_yes	3	6	0.168195149	2.643320448	0.878	0.90746451	ns	ns
1070	OTU_1752	value	phyllosphere_no	rhizosphere_no	3	3	0.956831753	2.007161237	0.439	0.594246459	ns	ns
1071	OTU_1752	value	phyllosphere_no	rhizosphere_yes	3	6	0.922712201	2.022366969	0.453	0.601144761	ns	ns
1072	OTU_1752	value	phyllosphere_yes	rhizosphere_no	6	3	1.961086648	5.114350889	0.106	0.591336332	ns	ns
1073	OTU_1752	value	phyllosphere_yes	rhizosphere_yes	6	6	1.856992742	5.359329906	0.119	0.591336332	ns	ns
1074	OTU_1752	value	rhizosphere_no	rhizosphere_yes	3	6	-0.377380884	6.937477053	0.717	0.786641978	ns	ns
1075	OTU_615	value	phyllosphere_no	phyllosphere_yes	3	6	1	2	0.423	0.591336332	ns	ns
1076	OTU_615	value	phyllosphere_no	rhizosphere_no	3	3	0.794065881	2.14649879	0.505	0.630476815	ns	ns
1077	OTU_615	value	phyllosphere_no	rhizosphere_yes	3	6	0.812166865	2.071802948	0.499	0.62661007	ns	ns
1078	OTU_615	value	phyllosphere_yes	rhizosphere_no	6	3	-1	2	0.423	0.591336332	ns	ns
1079	OTU_615	value	phyllosphere_yes	rhizosphere_yes	6	6	-1.351580493	5	0.234	0.591336332	ns	ns
1080	OTU_615	value	rhizosphere_no	rhizosphere_yes	3	6	0.046637717	4.038842087	0.965	0.97364247	ns	ns
1081	OTU_1552	value	phyllosphere_no	phyllosphere_yes	3	6	-0.968538143	5.009601	0.377	0.591336332	ns	ns
1082	OTU_1552	value	phyllosphere_no	rhizosphere_no	3	3	0.048642755	3.981182397	0.964	0.973092195	ns	ns
1083	OTU_1552	value	phyllosphere_no	rhizosphere_yes	3	6	0.571792585	2.620105718	0.613	0.711565347	ns	ns
1084	OTU_1552	value	phyllosphere_yes	rhizosphere_no	6	3	0.970659667	5.008366555	0.376	0.591336332	ns	ns
1085	OTU_1552	value	phyllosphere_yes	rhizosphere_yes	6	6	0.987936263	5.001438247	0.369	0.591336332	ns	ns
1086	OTU_1552	value	rhizosphere_no	rhizosphere_yes	3	6	0.540895692	2.714169958	0.63	0.724034899	ns	ns
1087	OTU_132	value	phyllosphere_no	phyllosphere_yes	3	6	-0.171842109	2.70714068	0.876	0.907149492	ns	ns
1088	OTU_132	value	phyllosphere_no	rhizosphere_no	3	3	1.137474398	2.453287724	0.354	0.591336332	ns	ns
1089	OTU_132	value	phyllosphere_no	rhizosphere_yes	3	6	1.445269553	2.034839446	0.283	0.591336332	ns	ns
1090	OTU_132	value	phyllosphere_yes	rhizosphere_no	6	3	2.598047045	6.558568857	0.038	0.494462006	ns	*
1091	OTU_132	value	phyllosphere_yes	rhizosphere_yes	6	6	3.871991514	5.509258318	0.01	0.339761905	ns	**
1092	OTU_132	value	rhizosphere_no	rhizosphere_yes	3	6	0.71289613	2.308820979	0.541	0.65591079	ns	ns
1093	OTU_157	value	phyllosphere_no	phyllosphere_yes	3	6	1.106262789	6.972564531	0.305	0.591336332	ns	ns
1094	OTU_157	value	phyllosphere_no	rhizosphere_no	3	3	3.852325016	3.982923132	0.018	0.432910112	ns	*
1095	OTU_157	value	phyllosphere_no	rhizosphere_yes	3	6	6.462381668	2.191351308	0.018	0.432910112	ns	*
1096	OTU_157	value	phyllosphere_yes	rhizosphere_no	6	3	1.722049216	6.999788106	0.129	0.591336332	ns	ns
1097	OTU_157	value	phyllosphere_yes	rhizosphere_yes	6	6	2.588410224	5.163581817	0.048	0.558391304	ns	*
1098	OTU_157	value	rhizosphere_no	rhizosphere_yes	3	6	0.897101551	2.167578617	0.458	0.603680184	ns	ns
1099	OTU_180	value	phyllosphere_no	phyllosphere_yes	3	6	0.596117514	6.003771468	0.573	0.680447434	ns	ns
1100	OTU_180	value	phyllosphere_no	rhizosphere_no	3	3	3.349370344	2.207131964	0.069	0.591336332	ns	ns
1101	OTU_180	value	phyllosphere_no	rhizosphere_yes	3	6	3.483085019	2.030565382	0.072	0.591336332	ns	ns
1102	OTU_180	value	phyllosphere_yes	rhizosphere_no	6	3	2.360913418	5.441754581	0.06	0.591336332	ns	ns
1103	OTU_180	value	phyllosphere_yes	rhizosphere_yes	6	6	2.463812886	5.067535147	0.056	0.579072464	ns	ns
1104	OTU_180	value	rhizosphere_no	rhizosphere_yes	3	6	0.250442554	2.607971882	0.821	0.864837844	ns	ns
1105	OTU_249	value	phyllosphere_no	phyllosphere_yes	3	6	1.549666186	4.597677341	0.187	0.591336332	ns	ns
1106	OTU_249	value	phyllosphere_no	rhizosphere_no	3	3	3.745903129	2.89605521	0.035	0.474161392	ns	*
1107	OTU_249	value	phyllosphere_no	rhizosphere_yes	3	6	3.113592111	3.222761283	0.048	0.558391304	ns	*
1108	OTU_249	value	phyllosphere_yes	rhizosphere_no	6	3	2.342767908	6.993505014	0.052	0.563574684	ns	ns
1109	OTU_249	value	phyllosphere_yes	rhizosphere_yes	6	6	1.619607424	8.791226682	0.141	0.591336332	ns	ns
1110	OTU_249	value	rhizosphere_no	rhizosphere_yes	3	6	-0.865123591	6.194054747	0.419	0.591336332	ns	ns
1111	OTU_792	value	phyllosphere_no	phyllosphere_yes	3	6	-0.722152857	5.523821495	0.5	0.62661007	ns	ns
1112	OTU_792	value	phyllosphere_no	rhizosphere_no	3	3	0.670913387	2.217858638	0.565	0.675632682	ns	ns
1113	OTU_792	value	phyllosphere_no	rhizosphere_yes	3	6	0.59465047	2.175631651	0.608	0.707295652	ns	ns
1114	OTU_792	value	phyllosphere_yes	rhizosphere_no	6	3	1.707911351	5.559042559	0.142	0.591336332	ns	ns
1115	OTU_792	value	phyllosphere_yes	rhizosphere_yes	6	6	1.634926296	5.467474498	0.158	0.591336332	ns	ns
1116	OTU_792	value	rhizosphere_no	rhizosphere_yes	3	6	-0.26060657	5.140699218	0.805	0.850914815	ns	ns
1117	OTU_303	value	phyllosphere_no	phyllosphere_yes	3	6	-3.257298998	6.942656033	0.014	0.404959459	ns	*
1118	OTU_303	value	phyllosphere_no	rhizosphere_no	3	3	0.871081719	2.386245079	0.462	0.60520869	ns	ns
1119	OTU_303	value	phyllosphere_no	rhizosphere_yes	3	6	1.053040186	5.007774777	0.34	0.591336332	ns	ns
1120	OTU_303	value	phyllosphere_yes	rhizosphere_no	6	3	4.201423792	5.307493751	0.007	0.272427273	*	**
1121	OTU_303	value	phyllosphere_yes	rhizosphere_yes	6	6	4.072079152	7.300376175	0.004	0.21405	*	**
1122	OTU_303	value	rhizosphere_no	rhizosphere_yes	3	6	0.522236179	6.122596955	0.62	0.716969206	ns	ns
1123	OTU_278	value	phyllosphere_no	phyllosphere_yes	3	6	1.199854321	2.12310673	0.347	0.591336332	ns	ns
1124	OTU_278	value	phyllosphere_no	rhizosphere_no	3	3	1.429910979	2.020631153	0.288	0.591336332	ns	ns
1125	OTU_278	value	phyllosphere_no	rhizosphere_yes	3	6	1.441145671	2.006503266	0.286	0.591336332	ns	ns
1126	OTU_278	value	phyllosphere_yes	rhizosphere_no	6	3	1.141469002	6.377810046	0.295	0.591336332	ns	ns
1127	OTU_278	value	phyllosphere_yes	rhizosphere_yes	6	6	1.251238306	5.531133112	0.261	0.591336332	ns	ns
1128	OTU_278	value	rhizosphere_no	rhizosphere_yes	3	6	0.105905325	3.326654783	0.922	0.941799571	ns	ns
1129	OTU_233	value	phyllosphere_no	phyllosphere_yes	3	6	-1.094956728	5.413630374	0.32	0.591336332	ns	ns
1130	OTU_233	value	phyllosphere_no	rhizosphere_no	3	3	-0.354411546	2.393556387	0.752	0.812342165	ns	ns
1131	OTU_233	value	phyllosphere_no	rhizosphere_yes	3	6	0.758496703	3.185411332	0.5	0.62661007	ns	ns
1132	OTU_233	value	phyllosphere_yes	rhizosphere_no	6	3	0.730281488	6.991204389	0.489	0.619168589	ns	ns
1133	OTU_233	value	phyllosphere_yes	rhizosphere_yes	6	6	1.288391921	5.121032493	0.253	0.591336332	ns	ns
1134	OTU_233	value	rhizosphere_no	rhizosphere_yes	3	6	0.633492946	2.112956832	0.588	0.691736191	ns	ns
1135	OTU_253	value	phyllosphere_no	phyllosphere_yes	3	6	-1.432233458	6.904818812	0.196	0.591336332	ns	ns
1136	OTU_253	value	phyllosphere_no	rhizosphere_no	3	3	0.484222485	2.408353656	0.669	0.750463108	ns	ns
1137	OTU_253	value	phyllosphere_no	rhizosphere_yes	3	6	0.533981179	2.234077119	0.642	0.732321343	ns	ns
1138	OTU_253	value	phyllosphere_yes	rhizosphere_no	6	3	1.885811843	5.304769269	0.115	0.591336332	ns	ns
1139	OTU_253	value	phyllosphere_yes	rhizosphere_yes	6	6	1.920715096	5.174610787	0.111	0.591336332	ns	ns
1140	OTU_253	value	rhizosphere_no	rhizosphere_yes	3	6	0.101144001	4.318163997	0.924	0.942268699	ns	ns
1141	OTU_522	value	phyllosphere_no	phyllosphere_yes	3	6	0.132728087	3.466295337	0.902	0.924236955	ns	ns
1142	OTU_522	value	phyllosphere_no	rhizosphere_no	3	3	1.307576999	2.09454521	0.316	0.591336332	ns	ns
1143	OTU_522	value	phyllosphere_no	rhizosphere_yes	3	6	1.299581978	2.039018781	0.321	0.591336332	ns	ns
1144	OTU_522	value	phyllosphere_yes	rhizosphere_no	6	3	1.917302774	5.637584841	0.107	0.591336332	ns	ns
1145	OTU_522	value	phyllosphere_yes	rhizosphere_yes	6	6	1.925731713	5.279284128	0.109	0.591336332	ns	ns
1146	OTU_522	value	rhizosphere_no	rhizosphere_yes	3	6	-0.093389323	3.731000958	0.93	0.946808561	ns	ns
1147	OTU_211	value	phyllosphere_no	phyllosphere_yes	3	6	0.658693533	3.920455869	0.547	0.660193685	ns	ns
1148	OTU_211	value	phyllosphere_no	rhizosphere_no	3	3	1.289254106	2.227541273	0.315	0.591336332	ns	ns
1149	OTU_211	value	phyllosphere_no	rhizosphere_yes	3	6	0.872890765	2.474494461	0.459	0.603680184	ns	ns
1150	OTU_211	value	phyllosphere_yes	rhizosphere_no	6	3	0.739261894	6.088361307	0.487	0.618282028	ns	ns
1151	OTU_211	value	phyllosphere_yes	rhizosphere_yes	6	6	0.167280222	7.369051801	0.872	0.90453889	ns	ns
1152	OTU_211	value	rhizosphere_no	rhizosphere_yes	3	6	-0.972464039	6.929888426	0.364	0.591336332	ns	ns
1153	OTU_319	value	phyllosphere_no	phyllosphere_yes	3	6	-1.037387154	6.117191247	0.339	0.591336332	ns	ns
1154	OTU_319	value	phyllosphere_no	rhizosphere_no	3	3	0.801722102	3.680303842	0.471	0.608250679	ns	ns
1155	OTU_319	value	phyllosphere_no	rhizosphere_yes	3	6	1.733375264	2.054432278	0.222	0.591336332	ns	ns
1156	OTU_319	value	phyllosphere_yes	rhizosphere_no	6	3	1.92311995	6.971443111	0.096	0.591336332	ns	ns
1157	OTU_319	value	phyllosphere_yes	rhizosphere_yes	6	6	2.993187248	5.114210181	0.029	0.451450909	ns	*
1158	OTU_319	value	rhizosphere_no	rhizosphere_yes	3	6	1.001966639	2.10024756	0.418	0.591336332	ns	ns
1159	OTU_530	value	phyllosphere_no	phyllosphere_yes	3	6	0.213149344	5.188816377	0.839	0.880333088	ns	ns
1160	OTU_530	value	phyllosphere_no	rhizosphere_no	3	3	1.067028233	3.342765455	0.357	0.591336332	ns	ns
1161	OTU_530	value	phyllosphere_no	rhizosphere_yes	3	6	1.765057137	2.03594946	0.217	0.591336332	ns	ns
1162	OTU_530	value	phyllosphere_yes	rhizosphere_no	6	3	0.886615204	6.953560169	0.405	0.591336332	ns	ns
1163	OTU_530	value	phyllosphere_yes	rhizosphere_yes	6	6	1.642715768	5.110705025	0.16	0.591336332	ns	ns
1164	OTU_530	value	rhizosphere_no	rhizosphere_yes	3	6	0.822947076	2.09360963	0.494	0.622370218	ns	ns
1165	OTU_552	value	phyllosphere_no	phyllosphere_yes	3	6	0.378517278	2.666645699	0.733	0.798263292	ns	ns
1166	OTU_552	value	phyllosphere_no	rhizosphere_no	3	3	1.089565299	2.097494567	0.385	0.591336332	ns	ns
1167	OTU_552	value	phyllosphere_no	rhizosphere_yes	3	6	1.005651693	2.044945653	0.418	0.591336332	ns	ns
1168	OTU_552	value	phyllosphere_yes	rhizosphere_no	6	3	1.615680186	6.272021668	0.155	0.591336332	ns	ns
1169	OTU_552	value	phyllosphere_yes	rhizosphere_yes	6	6	1.455797169	5.693797854	0.198	0.591336332	ns	ns
1170	OTU_552	value	rhizosphere_no	rhizosphere_yes	3	6	-0.485056346	3.927332047	0.653	0.740135822	ns	ns
1171	OTU_596	value	phyllosphere_no	phyllosphere_yes	3	6	-0.785045253	6.198272017	0.461	0.604453599	ns	ns
1172	OTU_596	value	phyllosphere_no	rhizosphere_no	3	3	0.383825062	3.142332716	0.726	0.794277025	ns	ns
1173	OTU_596	value	phyllosphere_no	rhizosphere_yes	3	6	0.338762022	2.950478898	0.757	0.815890483	ns	ns
1174	OTU_596	value	phyllosphere_yes	rhizosphere_no	6	3	1.297382241	6.773183819	0.237	0.591336332	ns	ns
1175	OTU_596	value	phyllosphere_yes	rhizosphere_yes	6	6	1.281809455	6.783493681	0.242	0.591336332	ns	ns
1176	OTU_596	value	rhizosphere_no	rhizosphere_yes	3	6	-0.087944819	4.913456455	0.933	0.948960086	ns	ns
1177	OTU_283	value	phyllosphere_no	phyllosphere_yes	3	6	-1.394983803	5.517173351	0.217	0.591336332	ns	ns
1178	OTU_283	value	phyllosphere_no	rhizosphere_no	3	3	-0.376041207	3.232298136	0.73	0.796211465	ns	ns
1179	OTU_283	value	phyllosphere_no	rhizosphere_yes	3	6	0.546285878	2.420259819	0.631	0.72460059	ns	ns
1180	OTU_283	value	phyllosphere_yes	rhizosphere_no	6	3	0.609459088	3.340320207	0.581	0.686519735	ns	ns
1181	OTU_283	value	phyllosphere_yes	rhizosphere_yes	6	6	2.476531107	6.095087427	0.047	0.557360111	ns	*
1182	OTU_283	value	rhizosphere_no	rhizosphere_yes	3	6	0.759508901	2.142548638	0.522	0.642704055	ns	ns
1183	OTU_382	value	phyllosphere_no	phyllosphere_yes	3	6	-1.362890235	5	0.231	0.591336332	ns	ns
1184	OTU_382	value	phyllosphere_no	rhizosphere_no	3	3	-1.102627195	2	0.385	0.591336332	ns	ns
1185	OTU_382	value	phyllosphere_no	rhizosphere_yes	3	6	-1.224543019	5	0.275	0.591336332	ns	ns
1186	OTU_382	value	phyllosphere_yes	rhizosphere_no	6	3	1.058982554	5.575949704	0.333	0.591336332	ns	ns
1187	OTU_382	value	phyllosphere_yes	rhizosphere_yes	6	6	1.30969583	5.018041891	0.247	0.591336332	ns	ns
1188	OTU_382	value	rhizosphere_no	rhizosphere_yes	3	6	0.87895634	2.119489853	0.468	0.606755906	ns	ns
1189	OTU_840	value	phyllosphere_no	phyllosphere_yes	3	6	0.587685113	2.245232162	0.61	0.70865943	ns	ns
1190	OTU_840	value	phyllosphere_no	rhizosphere_no	3	3	1	2	0.423	0.591336332	ns	ns
1191	OTU_840	value	phyllosphere_no	rhizosphere_yes	3	6	0.994326481	2.000128035	0.425	0.591336332	ns	ns
1192	OTU_840	value	phyllosphere_yes	rhizosphere_no	6	3	1.607886486	5	0.169	0.591336332	ns	ns
1193	OTU_840	value	phyllosphere_yes	rhizosphere_yes	6	6	1.584427688	5.005307664	0.174	0.591336332	ns	ns
1194	OTU_840	value	rhizosphere_no	rhizosphere_yes	3	6	-1	5	0.363	0.591336332	ns	ns
1195	OTU_318	value	phyllosphere_no	phyllosphere_yes	3	6	-0.16927597	3.236007376	0.876	0.907149492	ns	ns
1196	OTU_318	value	phyllosphere_no	rhizosphere_no	3	3	0.555923827	2.334672801	0.627	0.721555645	ns	ns
1197	OTU_318	value	phyllosphere_no	rhizosphere_yes	3	6	0.450191267	2.072410931	0.695	0.769008788	ns	ns
1198	OTU_318	value	phyllosphere_yes	rhizosphere_no	6	3	1.254638306	6.867200471	0.251	0.591336332	ns	ns
1199	OTU_318	value	phyllosphere_yes	rhizosphere_yes	6	6	1.158299697	5.610679132	0.294	0.591336332	ns	ns
1200	OTU_318	value	rhizosphere_no	rhizosphere_yes	3	6	-0.389763729	2.893331969	0.724	0.792493991	ns	ns
1201	OTU_909	value	phyllosphere_no	phyllosphere_yes	3	6	0.329549228	2.726089148	0.765	0.823476238	ns	ns
1202	OTU_909	value	phyllosphere_no	rhizosphere_no	3	3	0.794357366	2.194810701	0.504	0.629779335	ns	ns
1203	OTU_909	value	phyllosphere_no	rhizosphere_yes	3	6	0.883930327	2.048514848	0.468	0.606755906	ns	ns
1204	OTU_909	value	phyllosphere_yes	rhizosphere_no	6	3	0.965499841	6.848470498	0.367	0.591336332	ns	ns
1205	OTU_909	value	phyllosphere_yes	rhizosphere_yes	6	6	1.231528079	5.688922706	0.267	0.591336332	ns	ns
1206	OTU_909	value	rhizosphere_no	rhizosphere_yes	3	6	0.306901425	3.038332042	0.779	0.833933233	ns	ns
1207	OTU_965	value	phyllosphere_no	phyllosphere_yes	3	6	0.53475403	2.485694075	0.637	0.728364583	ns	ns
1208	OTU_965	value	phyllosphere_no	rhizosphere_no	3	3	0.96708296	2.004201441	0.435	0.592125596	ns	ns
1209	OTU_965	value	phyllosphere_no	rhizosphere_yes	3	6	1	2	0.423	0.591336332	ns	ns
1210	OTU_965	value	phyllosphere_yes	rhizosphere_no	6	3	1.165985127	5.088456293	0.295	0.591336332	ns	ns
1211	OTU_965	value	phyllosphere_yes	rhizosphere_yes	6	6	1.265542547	5	0.261	0.591336332	ns	ns
1212	OTU_965	value	rhizosphere_no	rhizosphere_yes	3	6	1	2	0.423	0.591336332	ns	ns
1213	OTU_953	value	phyllosphere_no	phyllosphere_yes	3	6	-1.526194512	5	0.187	0.591336332	ns	ns
1214	OTU_953	value	phyllosphere_no	rhizosphere_no	3	3	NA	NA	NA	NA
1215	OTU_953	value	phyllosphere_no	rhizosphere_yes	3	6	NA	NA	NA	NA
1216	OTU_953	value	phyllosphere_yes	rhizosphere_no	6	3	1.526194512	5	0.187	0.591336332	ns	ns
1217	OTU_953	value	phyllosphere_yes	rhizosphere_yes	6	6	1.526194512	5	0.187	0.591336332	ns	ns
1218	OTU_953	value	rhizosphere_no	rhizosphere_yes	3	6	NA	NA	NA	NA
1219	OTU_1564	value	phyllosphere_no	phyllosphere_yes	3	6	-0.985594211	5.025186129	0.369	0.591336332	ns	ns
1220	OTU_1564	value	phyllosphere_no	rhizosphere_no	3	3	-1.01284387	2.00863761	0.417	0.591336332	ns	ns
1221	OTU_1564	value	phyllosphere_no	rhizosphere_yes	3	6	-1.697442132	6.739385283	0.135	0.591336332	ns	ns
1222	OTU_1564	value	phyllosphere_yes	rhizosphere_no	6	3	-0.074177205	5.327152098	0.944	0.957872482	ns	ns
1223	OTU_1564	value	phyllosphere_yes	rhizosphere_yes	6	6	0.79060533	5.102927132	0.464	0.606170828	ns	ns
1224	OTU_1564	value	rhizosphere_no	rhizosphere_yes	3	6	0.832505751	2.035327519	0.491	0.62041647	ns	ns
1225	OTU_1489	value	phyllosphere_no	phyllosphere_yes	3	6	0.813166809	4.110170751	0.461	0.604453599	ns	ns
1226	OTU_1489	value	phyllosphere_no	rhizosphere_no	3	3	2.832260315	2.542243016	0.08	0.591336332	ns	ns
1227	OTU_1489	value	phyllosphere_no	rhizosphere_yes	3	6	1.216103908	4.100905649	0.289	0.591336332	ns	ns
1228	OTU_1489	value	phyllosphere_yes	rhizosphere_no	6	3	2.524114044	6.831870418	0.04	0.512694611	ns	*
1229	OTU_1489	value	phyllosphere_yes	rhizosphere_yes	6	6	0.491323165	9.999946023	0.634	0.726292213	ns	ns
1230	OTU_1489	value	rhizosphere_no	rhizosphere_yes	3	6	-1.912625308	6.835486774	0.098	0.591336332	ns	ns
1231	OTU_1004	value	phyllosphere_no	phyllosphere_yes	3	6	-2.885114134	6.981398702	0.024	0.451450909	ns	*
1232	OTU_1004	value	phyllosphere_no	rhizosphere_no	3	3	-1.752794021	3.515058958	0.164	0.591336332	ns	ns
1233	OTU_1004	value	phyllosphere_no	rhizosphere_yes	3	6	-2.419470565	6.928061901	0.046	0.553162921	ns	*
1234	OTU_1004	value	phyllosphere_yes	rhizosphere_no	6	3	1.872304123	6.569814663	0.106	0.591336332	ns	ns
1235	OTU_1004	value	phyllosphere_yes	rhizosphere_yes	6	6	0.47985424	9.97289826	0.642	0.732321343	ns	ns
1236	OTU_1004	value	rhizosphere_no	rhizosphere_yes	3	6	-1.325269802	6.670802801	0.229	0.591336332	ns	ns
1237	OTU_408	value	phyllosphere_no	phyllosphere_yes	3	6	-0.083430748	3.544673068	0.938	0.953139805	ns	ns
1238	OTU_408	value	phyllosphere_no	rhizosphere_no	3	3	0.628563399	3.071221868	0.573	0.680447434	ns	ns
1239	OTU_408	value	phyllosphere_no	rhizosphere_yes	3	6	1.19684413	2.005479296	0.354	0.591336332	ns	ns
1240	OTU_408	value	phyllosphere_yes	rhizosphere_no	6	3	1.00123019	6.251821789	0.354	0.591336332	ns	ns
1241	OTU_408	value	phyllosphere_yes	rhizosphere_yes	6	6	2.135131268	5.03734894	0.085	0.591336332	ns	ns
1242	OTU_408	value	rhizosphere_no	rhizosphere_yes	3	6	0.895397149	2.018887643	0.464	0.606170828	ns	ns
1243	OTU_320	value	phyllosphere_no	phyllosphere_yes	3	6	0.912710423	3.08680399	0.427	0.591336332	ns	ns
1244	OTU_320	value	phyllosphere_no	rhizosphere_no	3	3	1.255786875	2.785486726	0.304	0.591336332	ns	ns
1245	OTU_320	value	phyllosphere_no	rhizosphere_yes	3	6	1.63379425	2.036301817	0.242	0.591336332	ns	ns
1246	OTU_320	value	phyllosphere_yes	rhizosphere_no	6	3	0.520303543	6.256606176	0.621	0.717737851	ns	ns
1247	OTU_320	value	phyllosphere_yes	rhizosphere_yes	6	6	1.192211735	5.349202578	0.283	0.591336332	ns	ns
1248	OTU_320	value	rhizosphere_no	rhizosphere_yes	3	6	0.568776057	2.17916943	0.623	0.718304067	ns	ns
1249	OTU_147	value	phyllosphere_no	phyllosphere_yes	3	6	-0.171216628	2.398527129	0.877	0.90746451	ns	ns
1250	OTU_147	value	phyllosphere_no	rhizosphere_no	3	3	0.74564322	2.148375457	0.529	0.64796824	ns	ns
1251	OTU_147	value	phyllosphere_no	rhizosphere_yes	3	6	0.852641918	2.023184588	0.483	0.6159437	ns	ns
1252	OTU_147	value	phyllosphere_yes	rhizosphere_no	6	3	2.561296616	6.997114818	0.038	0.494462006	ns	*
1253	OTU_147	value	phyllosphere_yes	rhizosphere_yes	6	6	3.223824867	5.593334328	0.02	0.439076923	ns	*
1254	OTU_147	value	rhizosphere_no	rhizosphere_yes	3	6	0.462067501	2.64593908	0.679	0.756584852	ns	ns
1255	OTU_422	value	phyllosphere_no	phyllosphere_yes	3	6	-2.078537722	5.054868675	0.092	0.591336332	ns	ns
1256	OTU_422	value	phyllosphere_no	rhizosphere_no	3	3	0.706480798	2.186431465	0.548	0.66065559	ns	ns
1257	OTU_422	value	phyllosphere_no	rhizosphere_yes	3	6	0.473670042	2.334012908	0.676	0.754223612	ns	ns
1258	OTU_422	value	phyllosphere_yes	rhizosphere_no	6	3	3.864314413	5.57587496	0.01	0.339761905	ns	**
1259	OTU_422	value	phyllosphere_yes	rhizosphere_yes	6	6	3.533934648	6.05359947	0.012	0.366942857	ns	*
1260	OTU_422	value	rhizosphere_no	rhizosphere_yes	3	6	-0.642198082	6.797481539	0.542	0.656751203	ns	ns
1261	OTU_639	value	phyllosphere_no	phyllosphere_yes	3	6	-0.780726572	6.898590324	0.461	0.604453599	ns	ns
1262	OTU_639	value	phyllosphere_no	rhizosphere_no	3	3	1.272875891	2.85948021	0.297	0.591336332	ns	ns
1263	OTU_639	value	phyllosphere_no	rhizosphere_yes	3	6	1.341398706	2.324469972	0.296	0.591336332	ns	ns
1264	OTU_639	value	phyllosphere_yes	rhizosphere_no	6	3	1.868069298	6.028969093	0.111	0.591336332	ns	ns
1265	OTU_639	value	phyllosphere_yes	rhizosphere_yes	6	6	1.923683462	5.409381846	0.108	0.591336332	ns	ns
1266	OTU_639	value	rhizosphere_no	rhizosphere_yes	3	6	-0.028302824	3.482018325	0.979	0.983364383	ns	ns
1267	OTU_391	value	phyllosphere_no	phyllosphere_yes	3	6	-0.347462513	6.390213352	0.739	0.800521002	ns	ns
1268	OTU_391	value	phyllosphere_no	rhizosphere_no	3	3	2.009509822	2.020341289	0.181	0.591336332	ns	ns
1269	OTU_391	value	phyllosphere_no	rhizosphere_yes	3	6	2.030123996	2.01848915	0.178	0.591336332	ns	ns
1270	OTU_391	value	phyllosphere_yes	rhizosphere_no	6	3	2.187172272	5.03752145	0.08	0.591336332	ns	ns
1271	OTU_391	value	phyllosphere_yes	rhizosphere_yes	6	6	2.204889533	5.034154448	0.078	0.591336332	ns	ns
1272	OTU_391	value	rhizosphere_no	rhizosphere_yes	3	6	0.204994731	5.474368862	0.845	0.88446088	ns	ns
1273	OTU_164	value	phyllosphere_no	phyllosphere_yes	3	6	-0.279329626	6.152098268	0.789	0.840853622	ns	ns
1274	OTU_164	value	phyllosphere_no	rhizosphere_no	3	3	1.439305547	2.482542547	0.263	0.591336332	ns	ns
1275	OTU_164	value	phyllosphere_no	rhizosphere_yes	3	6	1.649181274	2.01348733	0.24	0.591336332	ns	ns
1276	OTU_164	value	phyllosphere_yes	rhizosphere_no	6	3	1.683280199	5.914789773	0.144	0.591336332	ns	ns
1277	OTU_164	value	phyllosphere_yes	rhizosphere_yes	6	6	1.879823303	5.027943651	0.119	0.591336332	ns	ns
1278	OTU_164	value	rhizosphere_no	rhizosphere_yes	3	6	0.358266614	2.110914639	0.753	0.813217205	ns	ns
1279	OTU_214	value	phyllosphere_no	phyllosphere_yes	3	6	0.299176608	2.574231684	0.787	0.839558186	ns	ns
1280	OTU_214	value	phyllosphere_no	rhizosphere_no	3	3	0.277069892	2.935191836	0.8	0.848562934	ns	ns
1281	OTU_214	value	phyllosphere_no	rhizosphere_yes	3	6	0.66866063	2.176570091	0.568	0.676951002	ns	ns
1282	OTU_214	value	phyllosphere_yes	rhizosphere_no	6	3	-0.015632073	4.322964849	0.988	0.990777231	ns	ns
1283	OTU_214	value	phyllosphere_yes	rhizosphere_yes	6	6	0.851644478	7.858063461	0.42	0.591336332	ns	ns
1284	OTU_214	value	rhizosphere_no	rhizosphere_yes	3	6	0.691483513	2.730765056	0.543	0.656847415	ns	ns
1285	OTU_305	value	phyllosphere_no	phyllosphere_yes	3	6	-0.944047938	3.928175437	0.4	0.591336332	ns	ns
1286	OTU_305	value	phyllosphere_no	rhizosphere_no	3	3	0.051005341	3.979322162	0.962	0.971531493	ns	ns
1287	OTU_305	value	phyllosphere_no	rhizosphere_yes	3	6	0.569202763	2.152859489	0.623	0.718304067	ns	ns
1288	OTU_305	value	phyllosphere_yes	rhizosphere_no	6	3	1.05132166	4.212013577	0.35	0.591336332	ns	ns
1289	OTU_305	value	phyllosphere_yes	rhizosphere_yes	6	6	2.439690047	5.817410511	0.052	0.563574684	ns	ns
1290	OTU_305	value	rhizosphere_no	rhizosphere_yes	3	6	0.536803431	2.17688332	0.641	0.731570515	ns	ns
1291	OTU_176	value	phyllosphere_no	phyllosphere_yes	3	6	0.062655744	2.367643537	0.955	0.966514184	ns	ns
1292	OTU_176	value	phyllosphere_no	rhizosphere_no	3	3	0.478798473	2.172463137	0.676	0.754223612	ns	ns
1293	OTU_176	value	phyllosphere_no	rhizosphere_yes	3	6	0.961343758	2.030270741	0.437	0.592774715	ns	ns
1294	OTU_176	value	phyllosphere_yes	rhizosphere_no	6	3	1.161655738	6.947935112	0.284	0.591336332	ns	ns
1295	OTU_176	value	phyllosphere_yes	rhizosphere_yes	6	6	2.883267006	5.835041847	0.029	0.451450909	ns	*
1296	OTU_176	value	rhizosphere_no	rhizosphere_yes	3	6	2.11272751	2.726985989	0.134	0.591336332	ns	ns
1297	OTU_284	value	phyllosphere_no	phyllosphere_yes	3	6	0.340898569	4.458355514	0.749	0.809509972	ns	ns
1298	OTU_284	value	phyllosphere_no	rhizosphere_no	3	3	1.254935455	2.123555234	0.33	0.591336332	ns	ns
1299	OTU_284	value	phyllosphere_no	rhizosphere_yes	3	6	1.343982121	2.004773266	0.311	0.591336332	ns	ns
1300	OTU_284	value	phyllosphere_yes	rhizosphere_no	6	3	1.065969796	5.495729749	0.331	0.591336332	ns	ns
1301	OTU_284	value	phyllosphere_yes	rhizosphere_yes	6	6	1.183602782	5.020035422	0.29	0.591336332	ns	ns
1302	OTU_284	value	rhizosphere_no	rhizosphere_yes	3	6	0.393956558	2.156021261	0.729	0.795728965	ns	ns
1303	OTU_608	value	phyllosphere_no	phyllosphere_yes	3	6	2.686781539	2.761858111	0.082	0.591336332	ns	ns
1304	OTU_608	value	phyllosphere_no	rhizosphere_no	3	3	2.731559325	3.122684633	0.069	0.591336332	ns	ns
1305	OTU_608	value	phyllosphere_no	rhizosphere_yes	3	6	3.531934374	2.021906393	0.07	0.591336332	ns	ns
1306	OTU_608	value	phyllosphere_yes	rhizosphere_no	6	3	0.286743628	4.459545751	0.787	0.839558186	ns	ns
1307	OTU_608	value	phyllosphere_yes	rhizosphere_yes	6	6	1.426672345	5.29856101	0.21	0.591336332	ns	ns
1308	OTU_608	value	rhizosphere_no	rhizosphere_yes	3	6	0.748614768	2.071576733	0.53	0.648450986	ns	ns
1309	OTU_675	value	phyllosphere_no	phyllosphere_yes	3	6	-0.79286232	4.362509073	0.469	0.606949516	ns	ns
1310	OTU_675	value	phyllosphere_no	rhizosphere_no	3	3	0.986148206	2.027653602	0.427	0.591336332	ns	ns
1311	OTU_675	value	phyllosphere_no	rhizosphere_yes	3	6	0.867359539	2.039143576	0.476	0.611204559	ns	ns
1312	OTU_675	value	phyllosphere_yes	rhizosphere_no	6	3	2.610914471	5.120162427	0.046	0.553162921	ns	*
1313	OTU_675	value	phyllosphere_yes	rhizosphere_yes	6	6	2.449556303	5.171161345	0.056	0.579072464	ns	ns
1314	OTU_675	value	rhizosphere_no	rhizosphere_yes	3	6	-0.913663602	6.472315596	0.394	0.591336332	ns	ns
1315	OTU_1288	value	phyllosphere_no	phyllosphere_yes	3	6	-0.972645942	5.110932091	0.374	0.591336332	ns	ns
1316	OTU_1288	value	phyllosphere_no	rhizosphere_no	3	3	-0.8892921	2.014294308	0.467	0.606745675	ns	ns
1317	OTU_1288	value	phyllosphere_no	rhizosphere_yes	3	6	-0.88190327	5.028395347	0.418	0.591336332	ns	ns
1318	OTU_1288	value	phyllosphere_yes	rhizosphere_no	6	3	-0.294410673	3.344880311	0.786	0.839118703	ns	ns
1319	OTU_1288	value	phyllosphere_yes	rhizosphere_yes	6	6	-0.348177661	7.388459446	0.737	0.799365847	ns	ns
1320	OTU_1288	value	rhizosphere_no	rhizosphere_yes	3	6	-0.065790501	6.240629119	0.95	0.963275699	ns	ns
1321	OTU_146	value	phyllosphere_no	phyllosphere_yes	3	6	-2.150946741	6.919464311	0.069	0.591336332	ns	ns
1322	OTU_146	value	phyllosphere_no	rhizosphere_no	3	3	1.35129253	2.215558963	0.298	0.591336332	ns	ns
1323	OTU_146	value	phyllosphere_no	rhizosphere_yes	3	6	1.799626922	2.041404938	0.211	0.591336332	ns	ns
1324	OTU_146	value	phyllosphere_yes	rhizosphere_no	6	3	3.57185094	5.265575568	0.015	0.406424051	ns	*
1325	OTU_146	value	phyllosphere_yes	rhizosphere_yes	6	6	3.908747539	5.051857284	0.011	0.35675	ns	*
1326	OTU_146	value	rhizosphere_no	rhizosphere_yes	3	6	1.661606912	2.795899867	0.202	0.591336332	ns	ns
1327	OTU_554	value	phyllosphere_no	phyllosphere_yes	3	6	0.885846205	2.513810322	0.452	0.601144761	ns	ns
1328	OTU_554	value	phyllosphere_no	rhizosphere_no	3	3	0.806720751	3.123181883	0.477	0.611571429	ns	ns
1329	OTU_554	value	phyllosphere_no	rhizosphere_yes	3	6	1.428466011	2.017472791	0.288	0.591336332	ns	ns
1330	OTU_554	value	phyllosphere_yes	rhizosphere_no	6	3	-0.025905051	3.706732566	0.981	0.985142153	ns	ns
1331	OTU_554	value	phyllosphere_yes	rhizosphere_yes	6	6	1.3705406	5.349712609	0.225	0.591336332	ns	ns
1332	OTU_554	value	rhizosphere_no	rhizosphere_yes	3	6	0.912071043	2.057019745	0.456	0.602697129	ns	ns
1333	OTU_405	value	phyllosphere_no	phyllosphere_yes	3	6	0.285568865	3.433146116	0.792	0.843001492	ns	ns
1334	OTU_405	value	phyllosphere_no	rhizosphere_no	3	3	0.941710449	2.705124368	0.423	0.591336332	ns	ns
1335	OTU_405	value	phyllosphere_no	rhizosphere_yes	3	6	1.786531746	2.058783545	0.212	0.591336332	ns	ns
1336	OTU_405	value	phyllosphere_yes	rhizosphere_no	6	3	0.959317683	6.866459769	0.37	0.591336332	ns	ns
1337	OTU_405	value	phyllosphere_yes	rhizosphere_yes	6	6	2.466187955	5.429386452	0.053	0.571518892	ns	ns
1338	OTU_405	value	rhizosphere_no	rhizosphere_yes	3	6	1.748675309	2.32827407	0.204	0.591336332	ns	ns
1339	OTU_547	value	phyllosphere_no	phyllosphere_yes	3	6	-1.115349084	5	0.315	0.591336332	ns	ns
1340	OTU_547	value	phyllosphere_no	rhizosphere_no	3	3	-1.946824435	2	0.191	0.591336332	ns	ns
1341	OTU_547	value	phyllosphere_no	rhizosphere_yes	3	6	-2.554105431	5	0.051	0.563574684	ns	ns
1342	OTU_547	value	phyllosphere_yes	rhizosphere_no	6	3	0.292819192	6.373725591	0.779	0.833933233	ns	ns
1343	OTU_547	value	phyllosphere_yes	rhizosphere_yes	6	6	-0.553933793	8.962523821	0.593	0.696278936	ns	ns
1344	OTU_547	value	rhizosphere_no	rhizosphere_yes	3	6	-1.221932657	6.967486777	0.261	0.591336332	ns	ns
1345	OTU_345	value	phyllosphere_no	phyllosphere_yes	3	6	-1	5	0.363	0.591336332	ns	ns
1346	OTU_345	value	phyllosphere_no	rhizosphere_no	3	3	-1.705741459	2	0.23	0.591336332	ns	ns
1347	OTU_345	value	phyllosphere_no	rhizosphere_yes	3	6	-1.918028479	5	0.113	0.591336332	ns	ns
1348	OTU_345	value	phyllosphere_yes	rhizosphere_no	6	3	-0.372954867	6.31251469	0.721	0.790422791	ns	ns
1349	OTU_345	value	phyllosphere_yes	rhizosphere_yes	6	6	0.585525154	5.437928728	0.582	0.687132377	ns	ns
1350	OTU_345	value	rhizosphere_no	rhizosphere_yes	3	6	1.213543214	2.23174858	0.338	0.591336332	ns	ns
1351	OTU_2026	value	phyllosphere_no	phyllosphere_yes	3	6	1.055225595	2.277350702	0.39	0.591336332	ns	ns
1352	OTU_2026	value	phyllosphere_no	rhizosphere_no	3	3	1.167230486	2.096569523	0.359	0.591336332	ns	ns
1353	OTU_2026	value	phyllosphere_no	rhizosphere_yes	3	6	1.285161244	2.011616471	0.327	0.591336332	ns	ns
1354	OTU_2026	value	phyllosphere_yes	rhizosphere_no	6	3	0.298627238	6.980615925	0.774	0.830866098	ns	ns
1355	OTU_2026	value	phyllosphere_yes	rhizosphere_yes	6	6	0.73746462	5.425457373	0.491	0.62041647	ns	ns
1356	OTU_2026	value	rhizosphere_no	rhizosphere_yes	3	6	0.643065192	2.49492522	0.574	0.680879468	ns	ns
1357	OTU_1618	value	phyllosphere_no	phyllosphere_yes	3	6	-0.571207324	6.992235632	0.586	0.690141953	ns	ns
1358	OTU_1618	value	phyllosphere_no	rhizosphere_no	3	3	1	2	0.423	0.591336332	ns	ns
1359	OTU_1618	value	phyllosphere_no	rhizosphere_yes	3	6	0.984728493	2.000919169	0.429	0.591336332	ns	ns
1360	OTU_1618	value	phyllosphere_yes	rhizosphere_no	6	3	1.338949373	5	0.238	0.591336332	ns	ns
1361	OTU_1618	value	phyllosphere_yes	rhizosphere_yes	6	6	1.32894206	5.000988362	0.241	0.591336332	ns	ns
1362	OTU_1618	value	rhizosphere_no	rhizosphere_yes	3	6	-1	5	0.363	0.591336332	ns	ns
1363	OTU_1274	value	phyllosphere_no	phyllosphere_yes	3	6	1	2	0.423	0.591336332	ns	ns
1364	OTU_1274	value	phyllosphere_no	rhizosphere_no	3	3	-1.514408794	2.820707848	0.233	0.591336332	ns	ns
1365	OTU_1274	value	phyllosphere_no	rhizosphere_yes	3	6	-1.050912842	5.017064799	0.341	0.591336332	ns	ns
1366	OTU_1274	value	phyllosphere_yes	rhizosphere_no	6	3	-2.132312932	2	0.167	0.591336332	ns	ns
1367	OTU_1274	value	phyllosphere_yes	rhizosphere_yes	6	6	-1.093146504	5	0.324	0.591336332	ns	ns
1368	OTU_1274	value	rhizosphere_no	rhizosphere_yes	3	6	-0.899318037	5.079123255	0.409	0.591336332	ns	ns
1369	OTU_487	value	phyllosphere_no	phyllosphere_yes	3	6	-0.127990919	3.374813512	0.905	0.926645539	ns	ns
1370	OTU_487	value	phyllosphere_no	rhizosphere_no	3	3	0.549251918	2.490220665	0.628	0.722318109	ns	ns
1371	OTU_487	value	phyllosphere_no	rhizosphere_yes	3	6	0.764814134	2.099219732	0.521	0.641657365	ns	ns
1372	OTU_487	value	phyllosphere_yes	rhizosphere_no	6	3	1.086953929	6.996794984	0.313	0.591336332	ns	ns
1373	OTU_487	value	phyllosphere_yes	rhizosphere_yes	6	6	1.555493193	5.750314613	0.173	0.591336332	ns	ns
1374	OTU_487	value	rhizosphere_no	rhizosphere_yes	3	6	0.496610137	2.825650692	0.656	0.74235686	ns	ns
1375	OTU_1985	value	phyllosphere_no	phyllosphere_yes	3	6	-0.655148023	4.100055816	0.547	0.660193685	ns	ns
1376	OTU_1985	value	phyllosphere_no	rhizosphere_no	3	3	-0.214534714	3.736307956	0.841	0.88135153	ns	ns
1377	OTU_1985	value	phyllosphere_no	rhizosphere_yes	3	6	1.154426547	3.305963191	0.325	0.591336332	ns	ns
1378	OTU_1985	value	phyllosphere_yes	rhizosphere_no	6	3	0.300924012	3.226029952	0.782	0.836099401	ns	ns
1379	OTU_1985	value	phyllosphere_yes	rhizosphere_yes	6	6	2.356817098	9.470511514	0.042	0.530389381	ns	*
1380	OTU_1985	value	rhizosphere_no	rhizosphere_yes	3	6	1.174855544	2.749058029	0.332	0.591336332	ns	ns
1381	OTU_871	value	phyllosphere_no	phyllosphere_yes	3	6	-0.876520884	5.13646178	0.42	0.591336332	ns	ns
1382	OTU_871	value	phyllosphere_no	rhizosphere_no	3	3	-0.88779162	2.045900045	0.467	0.606745675	ns	ns
1383	OTU_871	value	phyllosphere_no	rhizosphere_yes	3	6	0.376474991	2.672856051	0.734	0.79833689	ns	ns
1384	OTU_871	value	phyllosphere_yes	rhizosphere_no	6	3	-0.064950722	5.256601412	0.951	0.964061331	ns	ns
1385	OTU_871	value	phyllosphere_yes	rhizosphere_yes	6	6	0.929175598	5.022362127	0.395	0.591336332	ns	ns
1386	OTU_871	value	rhizosphere_no	rhizosphere_yes	3	6	0.935479051	2.007445482	0.448	0.598965646	ns	ns
1387	OTU_686	value	phyllosphere_no	phyllosphere_yes	3	6	0.839981672	2.091261568	0.486	0.61792872	ns	ns
1388	OTU_686	value	phyllosphere_no	rhizosphere_no	3	3	1	2	0.423	0.591336332	ns	ns
1389	OTU_686	value	phyllosphere_no	rhizosphere_yes	3	6	1	2	0.423	0.591336332	ns	ns
1390	OTU_686	value	phyllosphere_yes	rhizosphere_no	6	3	1	5	0.363	0.591336332	ns	ns
1391	OTU_686	value	phyllosphere_yes	rhizosphere_yes	6	6	1	5	0.363	0.591336332	ns	ns
1392	OTU_686	value	rhizosphere_no	rhizosphere_yes	3	6	NA	NA	NA	NA
1393	OTU_11	value	phyllosphere_no	phyllosphere_yes	3	6	0.450827379	5.076580698	0.671	0.750797439	ns	ns
1394	OTU_11	value	phyllosphere_no	rhizosphere_no	3	3	-2.009402735	2.000002791	0.182	0.591336332	ns	ns
1395	OTU_11	value	phyllosphere_no	rhizosphere_yes	3	6	-5.811994665	5.000152571	0.002	0.145118644	*	**
1396	OTU_11	value	phyllosphere_yes	rhizosphere_no	6	3	-2.009904414	2.000002159	0.182	0.591336332	ns	ns
1397	OTU_11	value	phyllosphere_yes	rhizosphere_yes	6	6	-5.814349952	5.00011805	0.002	0.145118644	*	**
1398	OTU_11	value	rhizosphere_no	rhizosphere_yes	3	6	0.749589389	2.185270533	0.526	0.645586583	ns	ns
1399	OTU_81	value	phyllosphere_no	phyllosphere_yes	3	6	-3.003899644	6.990684785	0.02	0.439076923	ns	*
1400	OTU_81	value	phyllosphere_no	rhizosphere_no	3	3	1.825840805	3.998386273	0.142	0.591336332	ns	ns
1401	OTU_81	value	phyllosphere_no	rhizosphere_yes	3	6	3.368421331	2.195198688	0.068	0.591336332	ns	ns
1402	OTU_81	value	phyllosphere_yes	rhizosphere_no	6	3	4.353568778	6.979766448	0.003	0.183471429	*	**
1403	OTU_81	value	phyllosphere_yes	rhizosphere_yes	6	6	5.558010959	5.17733033	0.002	0.145118644	*	**
1404	OTU_81	value	rhizosphere_no	rhizosphere_yes	3	6	0.888103577	2.203305307	0.461	0.604453599	ns	ns
1405	OTU_370	value	phyllosphere_no	phyllosphere_yes	3	6	-0.54006182	6.239049678	0.608	0.707295652	ns	ns
1406	OTU_370	value	phyllosphere_no	rhizosphere_no	3	3	0.845718178	3.286785023	0.455	0.602305195	ns	ns
1407	OTU_370	value	phyllosphere_no	rhizosphere_yes	3	6	2.157000432	3.376298606	0.11	0.591336332	ns	ns
1408	OTU_370	value	phyllosphere_yes	rhizosphere_no	6	3	1.223860035	3.919574815	0.289	0.591336332	ns	ns
1409	OTU_370	value	phyllosphere_yes	rhizosphere_yes	6	6	2.620413042	7.438444592	0.033	0.466247525	ns	*
1410	OTU_370	value	rhizosphere_no	rhizosphere_yes	3	6	0.483961335	2.490510863	0.668	0.749595806	ns	ns
1411	OTU_143	value	phyllosphere_no	phyllosphere_yes	3	6	-1.991939941	4.007977626	0.117	0.591336332	ns	ns
1412	OTU_143	value	phyllosphere_no	rhizosphere_no	3	3	0.890270429	3.908661941	0.425	0.591336332	ns	ns
1413	OTU_143	value	phyllosphere_no	rhizosphere_yes	3	6	1.624283283	2.088057799	0.241	0.591336332	ns	ns
1414	OTU_143	value	phyllosphere_yes	rhizosphere_no	6	3	3.262992589	4.665548195	0.025	0.451450909	ns	*
1415	OTU_143	value	phyllosphere_yes	rhizosphere_yes	6	6	5.741978852	5.455530548	0.002	0.145118644	*	**
1416	OTU_143	value	rhizosphere_no	rhizosphere_yes	3	6	0.539571409	2.120100473	0.641	0.731570515	ns	ns
1417	OTU_136	value	phyllosphere_no	phyllosphere_yes	3	6	-0.483053146	3.125526891	0.661	0.745453372	ns	ns
1418	OTU_136	value	phyllosphere_no	rhizosphere_no	3	3	0.479351401	3.22624841	0.662	0.745795263	ns	ns
1419	OTU_136	value	phyllosphere_no	rhizosphere_yes	3	6	1.173975819	2.061374905	0.358	0.591336332	ns	ns
1420	OTU_136	value	phyllosphere_yes	rhizosphere_no	6	3	1.407036754	5.103465966	0.217	0.591336332	ns	ns
1421	OTU_136	value	phyllosphere_yes	rhizosphere_yes	6	6	3.244918585	5.568279007	0.02	0.439076923	ns	*
1422	OTU_136	value	rhizosphere_no	rhizosphere_yes	3	6	1.049027985	2.180623143	0.396	0.591336332	ns	ns
1423	OTU_163	value	phyllosphere_no	phyllosphere_yes	3	6	-0.881523985	3.982060819	0.428	0.591336332	ns	ns
1424	OTU_163	value	phyllosphere_no	rhizosphere_no	3	3	1.181461276	2.140819173	0.352	0.591336332	ns	ns
1425	OTU_163	value	phyllosphere_no	rhizosphere_yes	3	6	1.088846929	2.024000338	0.389	0.591336332	ns	ns
1426	OTU_163	value	phyllosphere_yes	rhizosphere_no	6	3	3.187512213	5.694244179	0.02	0.439076923	ns	*
1427	OTU_163	value	phyllosphere_yes	rhizosphere_yes	6	6	3.124491982	5.126668938	0.025	0.451450909	ns	*
1428	OTU_163	value	rhizosphere_no	rhizosphere_yes	3	6	-0.541684213	2.70616903	0.629	0.723079753	ns	ns
1429	OTU_555	value	phyllosphere_no	phyllosphere_yes	3	6	0.637115573	2.999530345	0.569	0.677576912	ns	ns
1430	OTU_555	value	phyllosphere_no	rhizosphere_no	3	3	1.737431384	2.0109869	0.224	0.591336332	ns	ns
1431	OTU_555	value	phyllosphere_no	rhizosphere_yes	3	6	1.767816124	2.025526322	0.218	0.591336332	ns	ns
1432	OTU_555	value	phyllosphere_yes	rhizosphere_no	6	3	2.098618	5.114133426	0.089	0.591336332	ns	ns
1433	OTU_555	value	phyllosphere_yes	rhizosphere_yes	6	6	2.150979226	5.26687165	0.081	0.591336332	ns	ns
1434	OTU_555	value	rhizosphere_no	rhizosphere_yes	3	6	0.352133211	6.991675943	0.735	0.798410302	ns	ns
1435	OTU_200	value	phyllosphere_no	phyllosphere_yes	3	6	-1.107236313	5.721199745	0.313	0.591336332	ns	ns
1436	OTU_200	value	phyllosphere_no	rhizosphere_no	3	3	0.721647534	2.078469563	0.543	0.656847415	ns	ns
1437	OTU_200	value	phyllosphere_no	rhizosphere_yes	3	6	0.568946627	2.138370209	0.623	0.718304067	ns	ns
1438	OTU_200	value	phyllosphere_yes	rhizosphere_no	6	3	2.270322989	5.192639238	0.07	0.591336332	ns	ns
1439	OTU_200	value	phyllosphere_yes	rhizosphere_yes	6	6	2.106873884	5.341202972	0.085	0.591336332	ns	ns
1440	OTU_200	value	rhizosphere_no	rhizosphere_yes	3	6	-0.646569949	6.794785791	0.539	0.654598298	ns	ns
1441	OTU_1173	value	phyllosphere_no	phyllosphere_yes	3	6	0.297544506	4.191681569	0.78	0.834586353	ns	ns
1442	OTU_1173	value	phyllosphere_no	rhizosphere_no	3	3	1.789731304	2.007259493	0.215	0.591336332	ns	ns
1443	OTU_1173	value	phyllosphere_no	rhizosphere_yes	3	6	1.646387413	2.033362553	0.239	0.591336332	ns	ns
1444	OTU_1173	value	phyllosphere_yes	rhizosphere_no	6	3	1.960603069	5.034439812	0.107	0.591336332	ns	ns
1445	OTU_1173	value	phyllosphere_yes	rhizosphere_yes	6	6	1.759579212	5.158260294	0.137	0.591336332	ns	ns
1446	OTU_1173	value	rhizosphere_no	rhizosphere_yes	3	6	-1.372094275	6.63050284	0.215	0.591336332	ns	ns
1447	OTU_1835	value	phyllosphere_no	phyllosphere_yes	3	6	-1.375688603	6.495367713	0.214	0.591336332	ns	ns
1448	OTU_1835	value	phyllosphere_no	rhizosphere_no	3	3	0.275569972	3.566180341	0.798	0.847701737	ns	ns
1449	OTU_1835	value	phyllosphere_no	rhizosphere_yes	3	6	1.926641187	2.01507876	0.193	0.591336332	ns	ns
1450	OTU_1835	value	phyllosphere_yes	rhizosphere_no	6	3	1.449574697	6.999665949	0.19	0.591336332	ns	ns
1451	OTU_1835	value	phyllosphere_yes	rhizosphere_yes	6	6	2.341777443	5.007161431	0.066	0.591336332	ns	ns
1452	OTU_1835	value	rhizosphere_no	rhizosphere_yes	3	6	1.004772394	2.007276114	0.42	0.591336332	ns	ns
1453	OTU_299	value	phyllosphere_no	phyllosphere_yes	3	6	0.446616333	3.681956599	0.68	0.757501952	ns	ns
1454	OTU_299	value	phyllosphere_no	rhizosphere_no	3	3	1.390497188	2.050492341	0.296	0.591336332	ns	ns
1455	OTU_299	value	phyllosphere_no	rhizosphere_yes	3	6	1.543339512	2.007595031	0.262	0.591336332	ns	ns
1456	OTU_299	value	phyllosphere_yes	rhizosphere_no	6	3	1.356685269	5.307795488	0.23	0.591336332	ns	ns
1457	OTU_299	value	phyllosphere_yes	rhizosphere_yes	6	6	1.604451724	5.047505347	0.169	0.591336332	ns	ns
1458	OTU_299	value	rhizosphere_no	rhizosphere_yes	3	6	1.207828184	2.622724586	0.325	0.591336332	ns	ns
1459	OTU_324	value	phyllosphere_no	phyllosphere_yes	3	6	1.720708822	3.052836588	0.182	0.591336332	ns	ns
1460	OTU_324	value	phyllosphere_no	rhizosphere_no	3	3	2.133923508	2.309237417	0.149	0.591336332	ns	ns
1461	OTU_324	value	phyllosphere_no	rhizosphere_yes	3	6	2.74916609	2.010910243	0.11	0.591336332	ns	ns
1462	OTU_324	value	phyllosphere_yes	rhizosphere_no	6	3	0.507226088	6.918236793	0.628	0.722318109	ns	ns
1463	OTU_324	value	phyllosphere_yes	rhizosphere_yes	6	6	1.644704593	5.108589431	0.16	0.591336332	ns	ns
1464	OTU_324	value	rhizosphere_no	rhizosphere_yes	3	6	1.894604173	2.141565613	0.19	0.591336332	ns	ns
1465	OTU_406	value	phyllosphere_no	phyllosphere_yes	3	6	0.225242256	2.339737365	0.84	0.880734754	ns	ns
1466	OTU_406	value	phyllosphere_no	rhizosphere_no	3	3	0.872845992	2.047326899	0.473	0.608447416	ns	ns
1467	OTU_406	value	phyllosphere_no	rhizosphere_yes	3	6	0.972565025	2.001980571	0.433	0.591660709	ns	ns
1468	OTU_406	value	phyllosphere_yes	rhizosphere_no	6	3	2.088814178	6.210573951	0.08	0.591336332	ns	ns
1469	OTU_406	value	phyllosphere_yes	rhizosphere_yes	6	6	2.553896371	5.059574879	0.051	0.563574684	ns	ns
1470	OTU_406	value	rhizosphere_no	rhizosphere_yes	3	6	0.853891183	2.16932848	0.477	0.611571429	ns	ns
1471	OTU_469	value	phyllosphere_no	phyllosphere_yes	3	6	-1.276158051	5.171767687	0.256	0.591336332	ns	ns
1472	OTU_469	value	phyllosphere_no	rhizosphere_no	3	3	-0.803947965	2.3069548	0.496	0.623605286	ns	ns
1473	OTU_469	value	phyllosphere_no	rhizosphere_yes	3	6	0.304902632	2.666195302	0.783	0.836959551	ns	ns
1474	OTU_469	value	phyllosphere_yes	rhizosphere_no	6	3	0.804714812	6.662826108	0.449	0.599366698	ns	ns
1475	OTU_469	value	phyllosphere_yes	rhizosphere_yes	6	6	1.328716572	5.027960553	0.241	0.591336332	ns	ns
1476	OTU_469	value	rhizosphere_no	rhizosphere_yes	3	6	0.91998051	2.049751666	0.453	0.601144761	ns	ns
1477	OTU_331	value	phyllosphere_no	phyllosphere_yes	3	6	-2.12089098	5	0.087	0.591336332	ns	ns
1478	OTU_331	value	phyllosphere_no	rhizosphere_no	3	3	-2.061110859	2	0.175	0.591336332	ns	ns
1479	OTU_331	value	phyllosphere_no	rhizosphere_yes	3	6	NA	NA	NA	NA
1480	OTU_331	value	phyllosphere_yes	rhizosphere_no	6	3	1.246885879	6.23141613	0.257	0.591336332	ns	ns
1481	OTU_331	value	phyllosphere_yes	rhizosphere_yes	6	6	2.12089098	5	0.087	0.591336332	ns	ns
1482	OTU_331	value	rhizosphere_no	rhizosphere_yes	3	6	2.061110859	2	0.175	0.591336332	ns	ns
1483	OTU_1058	value	phyllosphere_no	phyllosphere_yes	3	6	0.155342762	6.304672206	0.881	0.909467326	ns	ns
1484	OTU_1058	value	phyllosphere_no	rhizosphere_no	3	3	3.199435779	2.347539774	0.069	0.591336332	ns	ns
1485	OTU_1058	value	phyllosphere_no	rhizosphere_yes	3	6	1.113163512	3.848440791	0.33	0.591336332	ns	ns
1486	OTU_1058	value	phyllosphere_yes	rhizosphere_no	6	3	1.14706211	5.135965531	0.302	0.591336332	ns	ns
1487	OTU_1058	value	phyllosphere_yes	rhizosphere_yes	6	6	0.350255994	5.68721922	0.739	0.800521002	ns	ns
1488	OTU_1058	value	rhizosphere_no	rhizosphere_yes	3	6	-2.755167351	6.540755179	0.03	0.457046263	ns	*
1489	OTU_1103	value	phyllosphere_no	phyllosphere_yes	3	6	-1	5	0.363	0.591336332	ns	ns
1490	OTU_1103	value	phyllosphere_no	rhizosphere_no	3	3	-1	2	0.423	0.591336332	ns	ns
1491	OTU_1103	value	phyllosphere_no	rhizosphere_yes	3	6	-2.394967341	5	0.062	0.591336332	ns	ns
1492	OTU_1103	value	phyllosphere_yes	rhizosphere_no	6	3	0.878217745	5.132921978	0.419	0.591336332	ns	ns
1493	OTU_1103	value	phyllosphere_yes	rhizosphere_yes	6	6	0.264340435	5.905918168	0.8	0.848562934	ns	ns
1494	OTU_1103	value	rhizosphere_no	rhizosphere_yes	3	6	-1.878121482	6.241283592	0.108	0.591336332	ns	ns
1495	OTU_2059	value	phyllosphere_no	phyllosphere_yes	3	6	-0.870155997	6.017301847	0.418	0.591336332	ns	ns
1496	OTU_2059	value	phyllosphere_no	rhizosphere_no	3	3	-1.041430358	2.264151747	0.396	0.591336332	ns	ns
1497	OTU_2059	value	phyllosphere_no	rhizosphere_yes	3	6	0.50396612	2.212831543	0.66	0.744717976	ns	ns
1498	OTU_2059	value	phyllosphere_yes	rhizosphere_no	6	3	-0.721257887	2.307370718	0.537	0.65328133	ns	ns
1499	OTU_2059	value	phyllosphere_yes	rhizosphere_yes	6	6	1.641032094	5.460856277	0.157	0.591336332	ns	ns
1500	OTU_2059	value	rhizosphere_no	rhizosphere_yes	3	6	1.206470471	2.013927879	0.35	0.591336332	ns	ns
1501	OTU_778	value	phyllosphere_no	phyllosphere_yes	3	6	0.654479684	2.205561279	0.574	0.680879468	ns	ns
1502	OTU_778	value	phyllosphere_no	rhizosphere_no	3	3	0.908073202	2.031246908	0.458	0.603680184	ns	ns
1503	OTU_778	value	phyllosphere_no	rhizosphere_yes	3	6	0.953420375	2.008318725	0.441	0.594246459	ns	ns
1504	OTU_778	value	phyllosphere_yes	rhizosphere_no	6	3	0.995532943	6.286962021	0.356	0.591336332	ns	ns
1505	OTU_778	value	phyllosphere_yes	rhizosphere_yes	6	6	1.234580151	5.409469965	0.268	0.591336332	ns	ns
1506	OTU_778	value	rhizosphere_no	rhizosphere_yes	3	6	0.430333775	3.117473049	0.695	0.769008788	ns	ns
1507	OTU_1969	value	phyllosphere_no	phyllosphere_yes	3	6	0.888891431	2.086122972	0.464	0.606170828	ns	ns
1508	OTU_1969	value	phyllosphere_no	rhizosphere_no	3	3	0.785008615	2.277974367	0.506	0.631173077	ns	ns
1509	OTU_1969	value	phyllosphere_no	rhizosphere_yes	3	6	1.034356359	2.000698891	0.41	0.591336332	ns	ns
1510	OTU_1969	value	phyllosphere_yes	rhizosphere_no	6	3	-0.286036972	3.289861531	0.792	0.843001492	ns	ns
1511	OTU_1969	value	phyllosphere_yes	rhizosphere_yes	6	6	0.926613498	5.081646568	0.396	0.591336332	ns	ns
1512	OTU_1969	value	rhizosphere_no	rhizosphere_yes	3	6	0.84089392	2.010015065	0.489	0.619168589	ns	ns
1513	OTU_1005	value	phyllosphere_no	phyllosphere_yes	3	6	-1.125294459	5.099881207	0.311	0.591336332	ns	ns
1514	OTU_1005	value	phyllosphere_no	rhizosphere_no	3	3	0.206316164	3.692350328	0.847	0.88568808	ns	ns
1515	OTU_1005	value	phyllosphere_no	rhizosphere_yes	3	6	-0.837253703	6.925215929	0.43	0.591336332	ns	ns
1516	OTU_1005	value	phyllosphere_yes	rhizosphere_no	6	3	1.15353198	5.055332836	0.3	0.591336332	ns	ns
1517	OTU_1005	value	phyllosphere_yes	rhizosphere_yes	6	6	0.975497233	5.201862637	0.372	0.591336332	ns	ns
1518	OTU_1005	value	rhizosphere_no	rhizosphere_yes	3	6	-1.068313304	6.836214219	0.322	0.591336332	ns	ns
1519	OTU_1697	value	phyllosphere_no	phyllosphere_yes	3	6	-2.173217683	5	0.082	0.591336332	ns	ns
1520	OTU_1697	value	phyllosphere_no	rhizosphere_no	3	3	-1	2	0.423	0.591336332	ns	ns
1521	OTU_1697	value	phyllosphere_no	rhizosphere_yes	3	6	-1.285298676	5	0.255	0.591336332	ns	ns
1522	OTU_1697	value	phyllosphere_yes	rhizosphere_no	6	3	2.07176578	5.085162722	0.092	0.591336332	ns	ns
1523	OTU_1697	value	phyllosphere_yes	rhizosphere_yes	6	6	2.043356388	5.088398328	0.096	0.591336332	ns	ns
1524	OTU_1697	value	rhizosphere_no	rhizosphere_yes	3	6	-0.214145894	5.789164153	0.838	0.879715056	ns	ns
1525	OTU_1849	value	phyllosphere_no	phyllosphere_yes	3	6	-1.43130089	5	0.212	0.591336332	ns	ns
1526	OTU_1849	value	phyllosphere_no	rhizosphere_no	3	3	NA	NA	NA	NA
1527	OTU_1849	value	phyllosphere_no	rhizosphere_yes	3	6	NA	NA	NA	NA
1528	OTU_1849	value	phyllosphere_yes	rhizosphere_no	6	3	1.43130089	5	0.212	0.591336332	ns	ns
1529	OTU_1849	value	phyllosphere_yes	rhizosphere_yes	6	6	1.43130089	5	0.212	0.591336332	ns	ns
1530	OTU_1849	value	rhizosphere_no	rhizosphere_yes	3	6	NA	NA	NA	NA
1531	OTU_797	value	phyllosphere_no	phyllosphere_yes	3	6	-1.319824599	5	0.244	0.591336332	ns	ns
1532	OTU_797	value	phyllosphere_no	rhizosphere_no	3	3	NA	NA	NA	NA
1533	OTU_797	value	phyllosphere_no	rhizosphere_yes	3	6	-1	5	0.363	0.591336332	ns	ns
1534	OTU_797	value	phyllosphere_yes	rhizosphere_no	6	3	1.319824599	5	0.244	0.591336332	ns	ns
1535	OTU_797	value	phyllosphere_yes	rhizosphere_yes	6	6	1.29991518	5.003864474	0.25	0.591336332	ns	ns
1536	OTU_797	value	rhizosphere_no	rhizosphere_yes	3	6	-1	5	0.363	0.591336332	ns	ns
1537	OTU_1690	value	phyllosphere_no	phyllosphere_yes	3	6	-1.542672708	5	0.184	0.591336332	ns	ns
1538	OTU_1690	value	phyllosphere_no	rhizosphere_no	3	3	NA	NA	NA	NA
1539	OTU_1690	value	phyllosphere_no	rhizosphere_yes	3	6	-1	5	0.363	0.591336332	ns	ns
1540	OTU_1690	value	phyllosphere_yes	rhizosphere_no	6	3	1.542672708	5	0.184	0.591336332	ns	ns
1541	OTU_1690	value	phyllosphere_yes	rhizosphere_yes	6	6	1.246739638	5.651508121	0.262	0.591336332	ns	ns
1542	OTU_1690	value	rhizosphere_no	rhizosphere_yes	3	6	-1	5	0.363	0.591336332	ns	ns
1543	OTU_1932	value	phyllosphere_no	phyllosphere_yes	3	6	-0.69292902	6.607851472	0.512	0.635878155	ns	ns
1544	OTU_1932	value	phyllosphere_no	rhizosphere_no	3	3	0.615803516	2.298548116	0.594	0.696688767	ns	ns
1545	OTU_1932	value	phyllosphere_no	rhizosphere_yes	3	6	0.446885842	2.980972085	0.685	0.760893876	ns	ns
1546	OTU_1932	value	phyllosphere_yes	rhizosphere_no	6	3	1.049579851	5.157924401	0.341	0.591336332	ns	ns
1547	OTU_1932	value	phyllosphere_yes	rhizosphere_yes	6	6	0.968503	5.497768944	0.373	0.591336332	ns	ns
1548	OTU_1932	value	rhizosphere_no	rhizosphere_yes	3	6	-0.255421438	6.937178963	0.806	0.85176154	ns	ns
1549	OTU_987	value	phyllosphere_no	phyllosphere_yes	3	6	1	2	0.423	0.591336332	ns	ns
1550	OTU_987	value	phyllosphere_no	rhizosphere_no	3	3	1	2	0.423	0.591336332	ns	ns
1551	OTU_987	value	phyllosphere_no	rhizosphere_yes	3	6	1	2	0.423	0.591336332	ns	ns
1552	OTU_987	value	phyllosphere_yes	rhizosphere_no	6	3	NA	NA	NA	NA
1553	OTU_987	value	phyllosphere_yes	rhizosphere_yes	6	6	NA	NA	NA	NA
1554	OTU_987	value	rhizosphere_no	rhizosphere_yes	3	6	NA	NA	NA	NA
1555	OTU_10	value	phyllosphere_no	phyllosphere_yes	3	6	0.768158534	2.880306604	0.5	0.62661007	ns	ns
1556	OTU_10	value	phyllosphere_no	rhizosphere_no	3	3	-1.521952825	2.000232347	0.267	0.591336332	ns	ns
1557	OTU_10	value	phyllosphere_no	rhizosphere_yes	3	6	-4.149536762	5.001445224	0.009	0.323773109	ns	**
1558	OTU_10	value	phyllosphere_yes	rhizosphere_no	6	3	-1.528429405	2.000048949	0.266	0.591336332	ns	ns
1559	OTU_10	value	phyllosphere_yes	rhizosphere_yes	6	6	-4.159934727	5.000304497	0.009	0.323773109	ns	**
1560	OTU_10	value	rhizosphere_no	rhizosphere_yes	3	6	-0.936435283	3.692016897	0.406	0.591336332	ns	ns
1561	OTU_190	value	phyllosphere_no	phyllosphere_yes	3	6	0.195325078	2.499552011	0.86	0.895345331	ns	ns
1562	OTU_190	value	phyllosphere_no	rhizosphere_no	3	3	1.199969622	2.031420504	0.351	0.591336332	ns	ns
1563	OTU_190	value	phyllosphere_no	rhizosphere_yes	3	6	1.202351141	2.082042054	0.348	0.591336332	ns	ns
1564	OTU_190	value	phyllosphere_yes	rhizosphere_no	6	3	2.777490691	5.610170002	0.034	0.474117264	ns	*
1565	OTU_190	value	phyllosphere_yes	rhizosphere_yes	6	6	2.677959819	6.635798556	0.033	0.466247525	ns	*
1566	OTU_190	value	rhizosphere_no	rhizosphere_yes	3	6	0.058747	6.998025347	0.955	0.966514184	ns	ns
1567	OTU_166	value	phyllosphere_no	phyllosphere_yes	3	6	1.525557803	2.154049432	0.258	0.591336332	ns	ns
1568	OTU_166	value	phyllosphere_no	rhizosphere_no	3	3	1.933142778	2.438039947	0.17	0.591336332	ns	ns
1569	OTU_166	value	phyllosphere_no	rhizosphere_yes	3	6	2.23801003	2.048303668	0.152	0.591336332	ns	ns
1570	OTU_166	value	phyllosphere_yes	rhizosphere_no	6	3	1.251803772	3.448057531	0.289	0.591336332	ns	ns
1571	OTU_166	value	phyllosphere_yes	rhizosphere_yes	6	6	3.113349748	7.871894875	0.015	0.406424051	ns	*
1572	OTU_166	value	rhizosphere_no	rhizosphere_yes	3	6	0.610339614	2.446228356	0.594	0.696688767	ns	ns
1573	OTU_272	value	phyllosphere_no	phyllosphere_yes	3	6	-1.442860711	5.101505096	0.208	0.591336332	ns	ns
1574	OTU_272	value	phyllosphere_no	rhizosphere_no	3	3	0.215129972	3.815771233	0.841	0.88135153	ns	ns
1575	OTU_272	value	phyllosphere_no	rhizosphere_yes	3	6	1.171042924	2.093834901	0.358	0.591336332	ns	ns
1576	OTU_272	value	phyllosphere_yes	rhizosphere_no	6	3	1.846492305	6.181575847	0.113	0.591336332	ns	ns
1577	OTU_272	value	phyllosphere_yes	rhizosphere_yes	6	6	3.467064572	5.297862565	0.016	0.410155689	ns	*
1578	OTU_272	value	rhizosphere_no	rhizosphere_yes	3	6	1.116520708	2.147211216	0.373	0.591336332	ns	ns
1579	OTU_230	value	phyllosphere_no	phyllosphere_yes	3	6	0.15482206	3.078813178	0.887	0.913238817	ns	ns
1580	OTU_230	value	phyllosphere_no	rhizosphere_no	3	3	1.94697794	2.000929218	0.191	0.591336332	ns	ns
1581	OTU_230	value	phyllosphere_no	rhizosphere_yes	3	6	1.810557803	2.021884226	0.211	0.591336332	ns	ns
1582	OTU_230	value	phyllosphere_yes	rhizosphere_no	6	3	3.496936399	5.009032487	0.017	0.418258621	ns	*
1583	OTU_230	value	phyllosphere_yes	rhizosphere_yes	6	6	3.204842147	5.212429327	0.022	0.451450909	ns	*
1584	OTU_230	value	rhizosphere_no	rhizosphere_yes	3	6	-1.745363902	5.409877587	0.137	0.591336332	ns	ns
1585	OTU_1189	value	phyllosphere_no	phyllosphere_yes	3	6	-1.819740917	4.177943389	0.14	0.591336332	ns	ns
1586	OTU_1189	value	phyllosphere_no	rhizosphere_no	3	3	0.542795523	2.584165978	0.631	0.72460059	ns	ns
1587	OTU_1189	value	phyllosphere_no	rhizosphere_yes	3	6	0.746745931	2.03566185	0.532	0.650154725	ns	ns
1588	OTU_1189	value	phyllosphere_yes	rhizosphere_no	6	3	3.450148392	6.86504254	0.011	0.35675	ns	*
1589	OTU_1189	value	phyllosphere_yes	rhizosphere_yes	6	6	4.110348792	5.170270018	0.009	0.323773109	ns	**
1590	OTU_1189	value	rhizosphere_no	rhizosphere_yes	3	6	0.422783123	2.242150875	0.71	0.781365039	ns	ns
1591	OTU_139	value	phyllosphere_no	phyllosphere_yes	3	6	-5.790495432	4.941074676	0.002	0.145118644	*	**
1592	OTU_139	value	phyllosphere_no	rhizosphere_no	3	3	-0.856307476	2.989862471	0.455	0.602305195	ns	ns
1593	OTU_139	value	phyllosphere_no	rhizosphere_yes	3	6	0.307449291	2.09913069	0.786	0.839118703	ns	ns
1594	OTU_139	value	phyllosphere_yes	rhizosphere_no	6	3	2.707830996	2.808461553	0.079	0.591336332	ns	ns
1595	OTU_139	value	phyllosphere_yes	rhizosphere_yes	6	6	9.118411084	5.33573157	0.000188	0.047342824	**	***
1596	OTU_139	value	rhizosphere_no	rhizosphere_yes	3	6	1.119548136	2.026116274	0.378	0.591336332	ns	ns
1597	OTU_342	value	phyllosphere_no	phyllosphere_yes	3	6	0.397042423	2.282969841	0.725	0.793385736	ns	ns
1598	OTU_342	value	phyllosphere_no	rhizosphere_no	3	3	0.867608827	2.119008534	0.473	0.608447416	ns	ns
1599	OTU_342	value	phyllosphere_no	rhizosphere_yes	3	6	1.037576507	2.006170024	0.408	0.591336332	ns	ns
1600	OTU_342	value	phyllosphere_yes	rhizosphere_no	6	3	1.491650773	6.992856563	0.179	0.591336332	ns	ns
1601	OTU_342	value	phyllosphere_yes	rhizosphere_yes	6	6	2.356445248	5.221946786	0.063	0.591336332	ns	ns
1602	OTU_342	value	rhizosphere_no	rhizosphere_yes	3	6	0.89246247	2.210093117	0.459	0.603680184	ns	ns
1603	OTU_297	value	phyllosphere_no	phyllosphere_yes	3	6	0.001953707	2.626143469	0.999	0.999	ns	ns
1604	OTU_297	value	phyllosphere_no	rhizosphere_no	3	3	0.81604304	3.024685545	0.474	0.609367568	ns	ns
1605	OTU_297	value	phyllosphere_no	rhizosphere_yes	3	6	1.58228506	2.000308024	0.254	0.591336332	ns	ns
1606	OTU_297	value	phyllosphere_yes	rhizosphere_no	6	3	1.407670845	4.279596123	0.228	0.591336332	ns	ns
1607	OTU_297	value	phyllosphere_yes	rhizosphere_yes	6	6	4.064071678	5.005095743	0.01	0.339761905	ns	**
1608	OTU_297	value	rhizosphere_no	rhizosphere_yes	3	6	1.258232264	2.001117581	0.335	0.591336332	ns	ns
1609	OTU_165	value	phyllosphere_no	phyllosphere_yes	3	6	-0.128814442	6.050315823	0.902	0.924236955	ns	ns
1610	OTU_165	value	phyllosphere_no	rhizosphere_no	3	3	1.861544484	2.029425402	0.202	0.591336332	ns	ns
1611	OTU_165	value	phyllosphere_no	rhizosphere_yes	3	6	1.673642256	2.104001214	0.23	0.591336332	ns	ns
1612	OTU_165	value	phyllosphere_yes	rhizosphere_no	6	3	1.910762226	5.063550727	0.114	0.591336332	ns	ns
1613	OTU_165	value	phyllosphere_yes	rhizosphere_yes	6	6	1.736069112	5.223918907	0.141	0.591336332	ns	ns
1614	OTU_165	value	rhizosphere_no	rhizosphere_yes	3	6	-0.951502903	6.862751718	0.374	0.591336332	ns	ns
1615	OTU_223	value	phyllosphere_no	phyllosphere_yes	3	6	-1.236346805	6.999359019	0.256	0.591336332	ns	ns
1616	OTU_223	value	phyllosphere_no	rhizosphere_no	3	3	-0.440409005	2.897301959	0.69	0.765256477	ns	ns
1617	OTU_223	value	phyllosphere_no	rhizosphere_yes	3	6	0.125658082	2.58507656	0.909	0.930296199	ns	ns
1618	OTU_223	value	phyllosphere_yes	rhizosphere_no	6	3	0.508829435	4.494188887	0.635	0.726854278	ns	ns
1619	OTU_223	value	phyllosphere_yes	rhizosphere_yes	6	6	1.50144946	5.552146581	0.188	0.591336332	ns	ns
1620	OTU_223	value	rhizosphere_no	rhizosphere_yes	3	6	0.546080025	2.135322931	0.637	0.728364583	ns	ns
1621	OTU_694	value	phyllosphere_no	phyllosphere_yes	3	6	-2.437075648	5.393833998	0.055	0.572883212	ns	ns
1622	OTU_694	value	phyllosphere_no	rhizosphere_no	3	3	0.99321897	2.003942056	0.425	0.591336332	ns	ns
1623	OTU_694	value	phyllosphere_no	rhizosphere_yes	3	6	0.348413928	2.527822384	0.754	0.814091803	ns	ns
1624	OTU_694	value	phyllosphere_yes	rhizosphere_no	6	3	4.620693523	5.011203847	0.006	0.259454545	*	**
1625	OTU_694	value	phyllosphere_yes	rhizosphere_yes	6	6	3.698046276	6.42519763	0.009	0.323773109	*	**
1626	OTU_694	value	rhizosphere_no	rhizosphere_yes	3	6	-1.737171606	5.076590446	0.142	0.591336332	ns	ns
1627	OTU_228	value	phyllosphere_no	phyllosphere_yes	3	6	0.921851374	2.081989393	0.451	0.600538414	ns	ns
1628	OTU_228	value	phyllosphere_no	rhizosphere_no	3	3	1.058161329	2.235292516	0.391	0.591336332	ns	ns
1629	OTU_228	value	phyllosphere_no	rhizosphere_yes	3	6	1.266547563	2.005599036	0.333	0.591336332	ns	ns
1630	OTU_228	value	phyllosphere_yes	rhizosphere_no	6	3	0.559812577	3.454446618	0.61	0.70865943	ns	ns
1631	OTU_228	value	phyllosphere_yes	rhizosphere_yes	6	6	2.278574584	5.68344774	0.065	0.591336332	ns	ns
1632	OTU_228	value	rhizosphere_no	rhizosphere_yes	3	6	0.726098072	2.095466811	0.54	0.655440885	ns	ns
1633	OTU_175	value	phyllosphere_no	phyllosphere_yes	3	6	2.538408736	4.292390315	0.06	0.591336332	ns	ns
1634	OTU_175	value	phyllosphere_no	rhizosphere_no	3	3	3.474762202	2.522464202	0.052	0.563574684	ns	ns
1635	OTU_175	value	phyllosphere_no	rhizosphere_yes	3	6	3.948186773	2.145230565	0.052	0.563574684	ns	ns
1636	OTU_175	value	phyllosphere_yes	rhizosphere_no	6	3	0.648589555	6.724024678	0.538	0.653940375	ns	ns
1637	OTU_175	value	phyllosphere_yes	rhizosphere_yes	6	6	1.11757796	5.648820341	0.309	0.591336332	ns	ns
1638	OTU_175	value	rhizosphere_no	rhizosphere_yes	3	6	0.778744324	3.135993116	0.491	0.62041647	ns	ns
1639	OTU_715	value	phyllosphere_no	phyllosphere_yes	3	6	-0.424807092	3.774541655	0.694	0.768498189	ns	ns
1640	OTU_715	value	phyllosphere_no	rhizosphere_no	3	3	1.886042706	2.122998388	0.193	0.591336332	ns	ns
1641	OTU_715	value	phyllosphere_no	rhizosphere_yes	3	6	1.864202506	2.059107392	0.2	0.591336332	ns	ns
1642	OTU_715	value	phyllosphere_yes	rhizosphere_no	6	3	3.599179032	5.68066001	0.013	0.381184932	ns	*
1643	OTU_715	value	phyllosphere_yes	rhizosphere_yes	6	6	3.608837251	5.348370688	0.014	0.404959459	ns	*
1644	OTU_715	value	rhizosphere_no	rhizosphere_yes	3	6	-0.173385625	4.003233668	0.871	0.903939636	ns	ns
1645	OTU_201	value	phyllosphere_no	phyllosphere_yes	3	6	-0.6147762	6.980445756	0.558	0.66988166	ns	ns
1646	OTU_201	value	phyllosphere_no	rhizosphere_no	3	3	0.5928063	2.724411201	0.599	0.700250956	ns	ns
1647	OTU_201	value	phyllosphere_no	rhizosphere_yes	3	6	0.977010457	2.130116645	0.426	0.591336332	ns	ns
1648	OTU_201	value	phyllosphere_yes	rhizosphere_no	6	3	1.12612885	5.774070698	0.305	0.591336332	ns	ns
1649	OTU_201	value	phyllosphere_yes	rhizosphere_yes	6	6	1.394615002	5.1445217	0.22	0.591336332	ns	ns
1650	OTU_201	value	rhizosphere_no	rhizosphere_yes	3	6	0.739553916	2.714734953	0.518	0.639618691	ns	ns
1651	OTU_205	value	phyllosphere_no	phyllosphere_yes	3	6	1.143098171	2.687486832	0.345	0.591336332	ns	ns
1652	OTU_205	value	phyllosphere_no	rhizosphere_no	3	3	1.30687335	2.439176261	0.301	0.591336332	ns	ns
1653	OTU_205	value	phyllosphere_no	rhizosphere_yes	3	6	1.206973022	2.317405475	0.336	0.591336332	ns	ns
1654	OTU_205	value	phyllosphere_yes	rhizosphere_no	6	3	0.272812271	6.566957921	0.793	0.843856078	ns	ns
1655	OTU_205	value	phyllosphere_yes	rhizosphere_yes	6	6	0.038352912	8.84737873	0.97	0.976156559	ns	ns
1656	OTU_205	value	rhizosphere_no	rhizosphere_yes	3	6	-0.286663674	4.830471183	0.786	0.839118703	ns	ns
1657	OTU_222	value	phyllosphere_no	phyllosphere_yes	3	6	-1.411983038	6.151651428	0.206	0.591336332	ns	ns
1658	OTU_222	value	phyllosphere_no	rhizosphere_no	3	3	0.278297715	3.256639497	0.798	0.847701737	ns	ns
1659	OTU_222	value	phyllosphere_no	rhizosphere_yes	3	6	-0.041994091	2.522436474	0.97	0.976156559	ns	ns
1660	OTU_222	value	phyllosphere_yes	rhizosphere_no	6	3	1.938861106	6.882708883	0.094	0.591336332	ns	ns
1661	OTU_222	value	phyllosphere_yes	rhizosphere_yes	6	6	1.7782672	6.039282417	0.125	0.591336332	ns	ns
1662	OTU_222	value	rhizosphere_no	rhizosphere_yes	3	6	-0.531625756	3.509902391	0.627	0.721555645	ns	ns
1663	OTU_486	value	phyllosphere_no	phyllosphere_yes	3	6	-0.083302615	3.001236016	0.939	0.953929521	ns	ns
1664	OTU_486	value	phyllosphere_no	rhizosphere_no	3	3	1	2	0.423	0.591336332	ns	ns
1665	OTU_486	value	phyllosphere_no	rhizosphere_yes	3	6	0.987241287	2.000643096	0.428	0.591336332	ns	ns
1666	OTU_486	value	phyllosphere_yes	rhizosphere_no	6	3	2.235630081	5	0.076	0.591336332	ns	ns
1667	OTU_486	value	phyllosphere_yes	rhizosphere_yes	6	6	2.208945883	5.006729393	0.078	0.591336332	ns	ns
1668	OTU_486	value	rhizosphere_no	rhizosphere_yes	3	6	-1	5	0.363	0.591336332	ns	ns
1669	OTU_497	value	phyllosphere_no	phyllosphere_yes	3	6	0.654640865	2.385178594	0.57	0.678578977	ns	ns
1670	OTU_497	value	phyllosphere_no	rhizosphere_no	3	3	1.27852794	2.006804742	0.329	0.591336332	ns	ns
1671	OTU_497	value	phyllosphere_no	rhizosphere_yes	3	6	1.310954978	2.000387472	0.32	0.591336332	ns	ns
1672	OTU_497	value	phyllosphere_yes	rhizosphere_no	6	3	1.923183391	5.178403328	0.11	0.591336332	ns	ns
1673	OTU_497	value	phyllosphere_yes	rhizosphere_yes	6	6	2.041893898	5.010306441	0.096	0.591336332	ns	ns
1674	OTU_497	value	rhizosphere_no	rhizosphere_yes	3	6	0.740587284	2.23134896	0.529	0.64796824	ns	ns
1675	OTU_479	value	phyllosphere_no	phyllosphere_yes	3	6	-0.798619525	6.997548773	0.451	0.600538414	ns	ns
1676	OTU_479	value	phyllosphere_no	rhizosphere_no	3	3	-0.197343958	3.979106976	0.853	0.889788743	ns	ns
1677	OTU_479	value	phyllosphere_no	rhizosphere_yes	3	6	0.426580622	2.21517853	0.708	0.779765372	ns	ns
1678	OTU_479	value	phyllosphere_yes	rhizosphere_no	6	3	0.665821299	6.985242657	0.527	0.646443266	ns	ns
1679	OTU_479	value	phyllosphere_yes	rhizosphere_yes	6	6	1.219777256	5.220830717	0.275	0.591336332	ns	ns
1680	OTU_479	value	rhizosphere_no	rhizosphere_yes	3	6	0.738194056	2.249313323	0.53	0.648450986	ns	ns
1681	OTU_463	value	phyllosphere_no	phyllosphere_yes	3	6	-0.886944441	6.300681984	0.408	0.591336332	ns	ns
1682	OTU_463	value	phyllosphere_no	rhizosphere_no	3	3	-0.121301473	2.198546695	0.914	0.934966308	ns	ns
1683	OTU_463	value	phyllosphere_no	rhizosphere_yes	3	6	0.963934525	2.008763989	0.436	0.592356712	ns	ns
1684	OTU_463	value	phyllosphere_yes	rhizosphere_no	6	3	1.051867321	5.372508783	0.338	0.591336332	ns	ns
1685	OTU_463	value	phyllosphere_yes	rhizosphere_yes	6	6	2.02835419	5.016941332	0.098	0.591336332	ns	ns
1686	OTU_463	value	rhizosphere_no	rhizosphere_yes	3	6	4.779111709	2.178196886	0.035	0.474161392	ns	*
1687	OTU_1260	value	phyllosphere_no	phyllosphere_yes	3	6	-0.129463077	4.213889048	0.903	0.9248189	ns	ns
1688	OTU_1260	value	phyllosphere_no	rhizosphere_no	3	3	0.906614082	2.039607659	0.459	0.603680184	ns	ns
1689	OTU_1260	value	phyllosphere_no	rhizosphere_yes	3	6	0.852358549	2.081202396	0.481	0.614674925	ns	ns
1690	OTU_1260	value	phyllosphere_yes	rhizosphere_no	6	3	1.456250868	5.183630321	0.203	0.591336332	ns	ns
1691	OTU_1260	value	phyllosphere_yes	rhizosphere_yes	6	6	1.375048764	5.379319928	0.224	0.591336332	ns	ns
1692	OTU_1260	value	rhizosphere_no	rhizosphere_yes	3	6	-0.289280524	6.935827837	0.781	0.835238821	ns	ns
1693	OTU_625	value	phyllosphere_no	phyllosphere_yes	3	6	-1.410367979	5.072400304	0.217	0.591336332	ns	ns
1694	OTU_625	value	phyllosphere_no	rhizosphere_no	3	3	1.056356281	3.515019409	0.358	0.591336332	ns	ns
1695	OTU_625	value	phyllosphere_no	rhizosphere_yes	3	6	-0.595116048	6.326039194	0.572	0.680392331	ns	ns
1696	OTU_625	value	phyllosphere_yes	rhizosphere_no	6	3	1.563903811	5.156868206	0.177	0.591336332	ns	ns
1697	OTU_625	value	phyllosphere_yes	rhizosphere_yes	6	6	1.250861727	5.452852974	0.262	0.591336332	ns	ns
1698	OTU_625	value	rhizosphere_no	rhizosphere_yes	3	6	-1.201328577	6.976152745	0.269	0.591336332	ns	ns
1699	OTU_1550	value	phyllosphere_no	phyllosphere_yes	3	6	-1.852932427	5.011477348	0.123	0.591336332	ns	ns
1700	OTU_1550	value	phyllosphere_no	rhizosphere_no	3	3	1.679813754	3.765025068	0.173	0.591336332	ns	ns
1701	OTU_1550	value	phyllosphere_no	rhizosphere_yes	3	6	1.271049118	5.903887454	0.251	0.591336332	ns	ns
1702	OTU_1550	value	phyllosphere_yes	rhizosphere_no	6	3	1.925354049	5.006891446	0.112	0.591336332	ns	ns
1703	OTU_1550	value	phyllosphere_yes	rhizosphere_yes	6	6	1.914963149	5.012426253	0.114	0.591336332	ns	ns
1704	OTU_1550	value	rhizosphere_no	rhizosphere_yes	3	6	-0.224431976	6.830579428	0.829	0.871977641	ns	ns
1705	OTU_940	value	phyllosphere_no	phyllosphere_yes	3	6	-0.231056924	6.293485968	0.825	0.868623955	ns	ns
1706	OTU_940	value	phyllosphere_no	rhizosphere_no	3	3	-0.055174437	2.555692861	0.96	0.9701983	ns	ns
1707	OTU_940	value	phyllosphere_no	rhizosphere_yes	3	6	0.734957605	2.081269134	0.536	0.652806828	ns	ns
1708	OTU_940	value	phyllosphere_yes	rhizosphere_no	6	3	0.242992133	5.979856865	0.816	0.860417734	ns	ns
1709	OTU_940	value	phyllosphere_yes	rhizosphere_yes	6	6	0.954624922	5.156788307	0.382	0.591336332	ns	ns
1710	OTU_940	value	rhizosphere_no	rhizosphere_yes	3	6	1.991384083	2.589700841	0.155	0.591336332	ns	ns
1711	OTU_794	value	phyllosphere_no	phyllosphere_yes	3	6	0.580816155	2.032999495	0.619	0.71639335	ns	ns
1712	OTU_794	value	phyllosphere_no	rhizosphere_no	3	3	0.43862901	2.373955891	0.698	0.77133144	ns	ns
1713	OTU_794	value	phyllosphere_no	rhizosphere_yes	3	6	0.863939373	2.006540516	0.478	0.612303411	ns	ns
1714	OTU_794	value	phyllosphere_yes	rhizosphere_no	6	3	-0.388316038	2.357061053	0.73	0.796211465	ns	ns
1715	OTU_794	value	phyllosphere_yes	rhizosphere_yes	6	6	2.833758271	6.910527698	0.026	0.451450909	ns	*
1716	OTU_794	value	rhizosphere_no	rhizosphere_yes	3	6	1.310008578	2.069661401	0.317	0.591336332	ns	ns
1717	OTU_670	value	phyllosphere_no	phyllosphere_yes	3	6	-0.15329213	6.472667432	0.883	0.910873012	ns	ns
1718	OTU_670	value	phyllosphere_no	rhizosphere_no	3	3	1.536658819	2	0.264	0.591336332	ns	ns
1719	OTU_670	value	phyllosphere_no	rhizosphere_yes	3	6	1.442280795	2.013558365	0.285	0.591336332	ns	ns
1720	OTU_670	value	phyllosphere_yes	rhizosphere_no	6	3	1.493718555	5	0.195	0.591336332	ns	ns
1721	OTU_670	value	phyllosphere_yes	rhizosphere_yes	6	6	1.414641435	5.02398764	0.216	0.591336332	ns	ns
1722	OTU_670	value	rhizosphere_no	rhizosphere_yes	3	6	-1.579944201	5	0.175	0.591336332	ns	ns
1723	OTU_698	value	phyllosphere_no	phyllosphere_yes	3	6	1	2	0.423	0.591336332	ns	ns
1724	OTU_698	value	phyllosphere_no	rhizosphere_no	3	3	1	2	0.423	0.591336332	ns	ns
1725	OTU_698	value	phyllosphere_no	rhizosphere_yes	3	6	0.895750208	2.028303254	0.464	0.606170828	ns	ns
1726	OTU_698	value	phyllosphere_yes	rhizosphere_no	6	3	NA	NA	NA	NA
1727	OTU_698	value	phyllosphere_yes	rhizosphere_yes	6	6	-1.203061078	5	0.283	0.591336332	ns	ns
1728	OTU_698	value	rhizosphere_no	rhizosphere_yes	3	6	-1.203061078	5	0.283	0.591336332	ns	ns
1729	OTU_885	value	phyllosphere_no	phyllosphere_yes	3	6	-1.041024951	5	0.346	0.591336332	ns	ns
1730	OTU_885	value	phyllosphere_no	rhizosphere_no	3	3	-1	2	0.423	0.591336332	ns	ns
1731	OTU_885	value	phyllosphere_no	rhizosphere_yes	3	6	-1	5	0.363	0.591336332	ns	ns
1732	OTU_885	value	phyllosphere_yes	rhizosphere_no	6	3	-0.462431767	2.923329301	0.676	0.754223612	ns	ns
1733	OTU_885	value	phyllosphere_yes	rhizosphere_yes	6	6	0.745670485	5.719161635	0.485	0.617390723	ns	ns
1734	OTU_885	value	rhizosphere_no	rhizosphere_yes	3	6	0.866795088	2.064122915	0.475	0.610286615	ns	ns
1735	OTU_1467	value	phyllosphere_no	phyllosphere_yes	3	6	0.636651175	2.446733826	0.579	0.684912683	ns	ns
1736	OTU_1467	value	phyllosphere_no	rhizosphere_no	3	3	0.459141366	2.80889071	0.679	0.756584852	ns	ns
1737	OTU_1467	value	phyllosphere_no	rhizosphere_yes	3	6	0.779480019	2.131480877	0.513	0.636381629	ns	ns
1738	OTU_1467	value	phyllosphere_yes	rhizosphere_no	6	3	-0.291782933	4.14785415	0.784	0.837610182	ns	ns
1739	OTU_1467	value	phyllosphere_yes	rhizosphere_yes	6	6	0.323884209	7.749860817	0.755	0.814555192	ns	ns
1740	OTU_1467	value	rhizosphere_no	rhizosphere_yes	3	6	0.580741085	2.639086691	0.607	0.707295652	ns	ns
1741	OTU_1111	value	phyllosphere_no	phyllosphere_yes	3	6	-1	5	0.363	0.591336332	ns	ns
1742	OTU_1111	value	phyllosphere_no	rhizosphere_no	3	3	NA	NA	NA	NA
1743	OTU_1111	value	phyllosphere_no	rhizosphere_yes	3	6	NA	NA	NA	NA
1744	OTU_1111	value	phyllosphere_yes	rhizosphere_no	6	3	1	5	0.363	0.591336332	ns	ns
1745	OTU_1111	value	phyllosphere_yes	rhizosphere_yes	6	6	1	5	0.363	0.591336332	ns	ns
1746	OTU_1111	value	rhizosphere_no	rhizosphere_yes	3	6	NA	NA	NA	NA
1747	OTU_1548	value	phyllosphere_no	phyllosphere_yes	3	6	-1	5	0.363	0.591336332	ns	ns
1748	OTU_1548	value	phyllosphere_no	rhizosphere_no	3	3	NA	NA	NA	NA
1749	OTU_1548	value	phyllosphere_no	rhizosphere_yes	3	6	NA	NA	NA	NA
1750	OTU_1548	value	phyllosphere_yes	rhizosphere_no	6	3	1	5	0.363	0.591336332	ns	ns
1751	OTU_1548	value	phyllosphere_yes	rhizosphere_yes	6	6	1	5	0.363	0.591336332	ns	ns
1752	OTU_1548	value	rhizosphere_no	rhizosphere_yes	3	6	NA	NA	NA	NA
1753	OTU_1244	value	phyllosphere_no	phyllosphere_yes	3	6	-1	5	0.363	0.591336332	ns	ns
1754	OTU_1244	value	phyllosphere_no	rhizosphere_no	3	3	NA	NA	NA	NA
1755	OTU_1244	value	phyllosphere_no	rhizosphere_yes	3	6	NA	NA	NA	NA
1756	OTU_1244	value	phyllosphere_yes	rhizosphere_no	6	3	1	5	0.363	0.591336332	ns	ns
1757	OTU_1244	value	phyllosphere_yes	rhizosphere_yes	6	6	1	5	0.363	0.591336332	ns	ns
1758	OTU_1244	value	rhizosphere_no	rhizosphere_yes	3	6	NA	NA	NA	NA
1759	OTU_1858	value	phyllosphere_no	phyllosphere_yes	3	6	-1	5	0.363	0.591336332	ns	ns
1760	OTU_1858	value	phyllosphere_no	rhizosphere_no	3	3	NA	NA	NA	NA
1761	OTU_1858	value	phyllosphere_no	rhizosphere_yes	3	6	NA	NA	NA	NA
1762	OTU_1858	value	phyllosphere_yes	rhizosphere_no	6	3	1	5	0.363	0.591336332	ns	ns
1763	OTU_1858	value	phyllosphere_yes	rhizosphere_yes	6	6	1	5	0.363	0.591336332	ns	ns
1764	OTU_1858	value	rhizosphere_no	rhizosphere_yes	3	6	NA	NA	NA	NA
1765	OTU_47	value	phyllosphere_no	phyllosphere_yes	3	6	0.824262575	3.750218389	0.459	0.603680184	ns	ns
1766	OTU_47	value	phyllosphere_no	rhizosphere_no	3	3	-2.657576967	2.000011103	0.117	0.591336332	ns	ns
1767	OTU_47	value	phyllosphere_no	rhizosphere_yes	3	6	-5.500943495	5.00006718	0.003	0.183471429	*	**
1768	OTU_47	value	phyllosphere_yes	rhizosphere_no	6	3	-2.659213237	2.000004618	0.117	0.591336332	ns	ns
1769	OTU_47	value	phyllosphere_yes	rhizosphere_yes	6	6	-5.503496468	5.000027942	0.003	0.183471429	*	**
1770	OTU_47	value	rhizosphere_no	rhizosphere_yes	3	6	-0.738942199	3.738889966	0.504	0.629779335	ns	ns
1771	OTU_51	value	phyllosphere_no	phyllosphere_yes	3	6	-0.408607408	6.944961513	0.695	0.769008788	ns	ns
1772	OTU_51	value	phyllosphere_no	rhizosphere_no	3	3	1.19228304	3.745194046	0.303	0.591336332	ns	ns
1773	OTU_51	value	phyllosphere_no	rhizosphere_yes	3	6	2.761836194	2.322093391	0.093	0.591336332	ns	ns
1774	OTU_51	value	phyllosphere_yes	rhizosphere_no	6	3	1.377976927	6.164841888	0.216	0.591336332	ns	ns
1775	OTU_51	value	phyllosphere_yes	rhizosphere_yes	6	6	2.446240705	5.380745978	0.055	0.572883212	ns	ns
1776	OTU_51	value	rhizosphere_no	rhizosphere_yes	3	6	0.679287327	2.187326428	0.562	0.673739009	ns	ns
1777	OTU_174	value	phyllosphere_no	phyllosphere_yes	3	6	0.604364083	6.065102388	0.568	0.676951002	ns	ns
1778	OTU_174	value	phyllosphere_no	rhizosphere_no	3	3	2.676937797	2.713947972	0.084	0.591336332	ns	ns
1779	OTU_174	value	phyllosphere_no	rhizosphere_yes	3	6	5.473886118	5.297946527	0.002	0.145118644	*	**
1780	OTU_174	value	phyllosphere_yes	rhizosphere_no	6	3	1.338758737	6.599480038	0.225	0.591336332	ns	ns
1781	OTU_174	value	phyllosphere_yes	rhizosphere_yes	6	6	1.859189069	6.017047958	0.112	0.591336332	ns	ns
1782	OTU_174	value	rhizosphere_no	rhizosphere_yes	3	6	0.261749297	2.64736142	0.813	0.857888341	ns	ns
1783	OTU_268	value	phyllosphere_no	phyllosphere_yes	3	6	0.915690208	2.900731511	0.429	0.591336332	ns	ns
1784	OTU_268	value	phyllosphere_no	rhizosphere_no	3	3	2.253263357	2.319889881	0.135	0.591336332	ns	ns
1785	OTU_268	value	phyllosphere_no	rhizosphere_yes	3	6	2.460730881	2.040197314	0.131	0.591336332	ns	ns
1786	OTU_268	value	phyllosphere_yes	rhizosphere_no	6	3	2.449788295	6.993547303	0.044	0.539724928	ns	*
1787	OTU_268	value	phyllosphere_yes	rhizosphere_yes	6	6	3.08220252	5.464074491	0.024	0.451450909	ns	*
1788	OTU_268	value	rhizosphere_no	rhizosphere_yes	3	6	0.434889663	2.51334027	0.698	0.77133144	ns	ns
1789	OTU_435	value	phyllosphere_no	phyllosphere_yes	3	6	-1.54603211	6.768635859	0.167	0.591336332	ns	ns
1790	OTU_435	value	phyllosphere_no	rhizosphere_no	3	3	0.083263178	3.816745341	0.938	0.953139805	ns	ns
1791	OTU_435	value	phyllosphere_no	rhizosphere_yes	3	6	1.380073186	2.345789426	0.284	0.591336332	ns	ns
1792	OTU_435	value	phyllosphere_yes	rhizosphere_no	6	3	1.480795874	5.93098065	0.19	0.591336332	ns	ns
1793	OTU_435	value	phyllosphere_yes	rhizosphere_yes	6	6	2.973566731	5.493728162	0.028	0.451450909	ns	*
1794	OTU_435	value	rhizosphere_no	rhizosphere_yes	3	6	1.01645312	2.2198881	0.407	0.591336332	ns	ns
1795	OTU_135	value	phyllosphere_no	phyllosphere_yes	3	6	0.512117824	2.509981143	0.65	0.738103448	ns	ns
1796	OTU_135	value	phyllosphere_no	rhizosphere_no	3	3	1.481108934	2.068113228	0.273	0.591336332	ns	ns
1797	OTU_135	value	phyllosphere_no	rhizosphere_yes	3	6	1.624540211	2.004967176	0.245	0.591336332	ns	ns
1798	OTU_135	value	phyllosphere_yes	rhizosphere_no	6	3	2.534628271	6.178999026	0.043	0.532031792	ns	*
1799	OTU_135	value	phyllosphere_yes	rhizosphere_yes	6	6	3.063179151	5.100351493	0.027	0.451450909	ns	*
1800	OTU_135	value	rhizosphere_no	rhizosphere_yes	3	6	0.975551533	2.297249909	0.421	0.591336332	ns	ns
1801	OTU_311	value	phyllosphere_no	phyllosphere_yes	3	6	1.990540077	3.301156087	0.132	0.591336332	ns	ns
1802	OTU_311	value	phyllosphere_no	rhizosphere_no	3	3	3.460104852	2.17881386	0.066	0.591336332	ns	ns
1803	OTU_311	value	phyllosphere_no	rhizosphere_yes	3	6	3.676439919	2.059598292	0.064	0.591336332	ns	ns
1804	OTU_311	value	phyllosphere_yes	rhizosphere_no	6	3	2.11696088	6.227333927	0.077	0.591336332	ns	ns
1805	OTU_311	value	phyllosphere_yes	rhizosphere_yes	6	6	2.505886277	5.478893287	0.05	0.561811024	ns	*
1806	OTU_311	value	rhizosphere_no	rhizosphere_yes	3	6	0.683319655	3.395154027	0.538	0.653940375	ns	ns
1807	OTU_263	value	phyllosphere_no	phyllosphere_yes	3	6	-0.858013214	6.436379574	0.422	0.591336332	ns	ns
1808	OTU_263	value	phyllosphere_no	rhizosphere_no	3	3	0.785061974	2.089597537	0.512	0.635878155	ns	ns
1809	OTU_263	value	phyllosphere_no	rhizosphere_yes	3	6	0.659678029	2.066524	0.575	0.681687898	ns	ns
1810	OTU_263	value	phyllosphere_yes	rhizosphere_no	6	3	1.786307526	5.159812307	0.132	0.591336332	ns	ns
1811	OTU_263	value	phyllosphere_yes	rhizosphere_yes	6	6	1.681308161	5.119535937	0.152	0.591336332	ns	ns
1812	OTU_263	value	rhizosphere_no	rhizosphere_yes	3	6	-0.651998369	4.962295651	0.543	0.656847415	ns	ns
1813	OTU_350	value	phyllosphere_no	phyllosphere_yes	3	6	-0.157902996	5.110695724	0.881	0.909467326	ns	ns
1814	OTU_350	value	phyllosphere_no	rhizosphere_no	3	3	0.615210053	3.775486176	0.574	0.680879468	ns	ns
1815	OTU_350	value	phyllosphere_no	rhizosphere_yes	3	6	1.692095875	2.033875159	0.231	0.591336332	ns	ns
1816	OTU_350	value	phyllosphere_yes	rhizosphere_no	6	3	0.839867467	6.297568272	0.432	0.591616123	ns	ns
1817	OTU_350	value	phyllosphere_yes	rhizosphere_yes	6	6	2.145120618	5.107671006	0.084	0.591336332	ns	ns
1818	OTU_350	value	rhizosphere_no	rhizosphere_yes	3	6	1.170738572	2.055812849	0.36	0.591336332	ns	ns
1819	OTU_204	value	phyllosphere_no	phyllosphere_yes	3	6	-0.325367426	5.735881152	0.756	0.81501788	ns	ns
1820	OTU_204	value	phyllosphere_no	rhizosphere_no	3	3	0.277903147	3.999740429	0.795	0.845353949	ns	ns
1821	OTU_204	value	phyllosphere_no	rhizosphere_yes	3	6	1.364267531	2.068294589	0.302	0.591336332	ns	ns
1822	OTU_204	value	phyllosphere_yes	rhizosphere_no	6	3	0.601353882	5.696433545	0.571	0.679580484	ns	ns
1823	OTU_204	value	phyllosphere_yes	rhizosphere_yes	6	6	1.813665943	5.168348955	0.128	0.591336332	ns	ns
1824	OTU_204	value	rhizosphere_no	rhizosphere_yes	3	6	0.965292431	2.067197839	0.433	0.591660709	ns	ns
1825	OTU_251	value	phyllosphere_no	phyllosphere_yes	3	6	-0.453300679	4.79643088	0.67	0.750463108	ns	ns
1826	OTU_251	value	phyllosphere_no	rhizosphere_no	3	3	1.193614691	2.090310781	0.35	0.591336332	ns	ns
1827	OTU_251	value	phyllosphere_no	rhizosphere_yes	3	6	1.212892199	2.10936266	0.343	0.591336332	ns	ns
1828	OTU_251	value	phyllosphere_yes	rhizosphere_no	6	3	2.128684763	5.31874274	0.083	0.591336332	ns	ns
1829	OTU_251	value	phyllosphere_yes	rhizosphere_yes	6	6	2.148173418	5.392874261	0.08	0.591336332	ns	ns
1830	OTU_251	value	rhizosphere_no	rhizosphere_yes	3	6	0.099621412	6.143833445	0.924	0.942268699	ns	ns
1831	OTU_1039	value	phyllosphere_no	phyllosphere_yes	3	6	0.04321839	5.542178399	0.967	0.974971032	ns	ns
1832	OTU_1039	value	phyllosphere_no	rhizosphere_no	3	3	1.15317698	3.264610522	0.326	0.591336332	ns	ns
1833	OTU_1039	value	phyllosphere_no	rhizosphere_yes	3	6	1.155038578	2.598304382	0.343	0.591336332	ns	ns
1834	OTU_1039	value	phyllosphere_yes	rhizosphere_no	6	3	1.129972554	6.997028572	0.296	0.591336332	ns	ns
1835	OTU_1039	value	phyllosphere_yes	rhizosphere_yes	6	6	1.132677124	6.513505617	0.297	0.591336332	ns	ns
1836	OTU_1039	value	rhizosphere_no	rhizosphere_yes	3	6	-0.151588393	3.708016979	0.887	0.913238817	ns	ns
1837	OTU_377	value	phyllosphere_no	phyllosphere_yes	3	6	-1.068015884	6.452973542	0.324	0.591336332	ns	ns
1838	OTU_377	value	phyllosphere_no	rhizosphere_no	3	3	-0.190655274	3.121343732	0.861	0.895732928	ns	ns
1839	OTU_377	value	phyllosphere_no	rhizosphere_yes	3	6	1.526893635	2.098796883	0.261	0.591336332	ns	ns
1840	OTU_377	value	phyllosphere_yes	rhizosphere_no	6	3	0.786638967	6.74928269	0.458	0.603680184	ns	ns
1841	OTU_377	value	phyllosphere_yes	rhizosphere_yes	6	6	1.817089763	5.044705241	0.128	0.591336332	ns	ns
1842	OTU_377	value	rhizosphere_no	rhizosphere_yes	3	6	1.069841632	2.03015482	0.395	0.591336332	ns	ns
1843	OTU_516	value	phyllosphere_no	phyllosphere_yes	3	6	1.844169259	6.189776753	0.113	0.591336332	ns	ns
1844	OTU_516	value	phyllosphere_no	rhizosphere_no	3	3	2.535225544	3.998027525	0.064	0.591336332	ns	ns
1845	OTU_516	value	phyllosphere_no	rhizosphere_yes	3	6	4.28079855	2.056842281	0.048	0.558391304	ns	*
1846	OTU_516	value	phyllosphere_yes	rhizosphere_no	6	3	0.579955715	6.091531499	0.583	0.688123242	ns	ns
1847	OTU_516	value	phyllosphere_yes	rhizosphere_yes	6	6	1.399968558	5.115377134	0.219	0.591336332	ns	ns
1848	OTU_516	value	rhizosphere_no	rhizosphere_yes	3	6	0.665595017	2.054362398	0.573	0.680447434	ns	ns
1849	OTU_1476	value	phyllosphere_no	phyllosphere_yes	3	6	-2.139833043	5.012880138	0.085	0.591336332	ns	ns
1850	OTU_1476	value	phyllosphere_no	rhizosphere_no	3	3	1.091066093	3.033479098	0.354	0.591336332	ns	ns
1851	OTU_1476	value	phyllosphere_no	rhizosphere_yes	3	6	-1.114573554	5.203755384	0.314	0.591336332	ns	ns
1852	OTU_1476	value	phyllosphere_yes	rhizosphere_no	6	3	2.185114895	5.003588275	0.081	0.591336332	ns	ns
1853	OTU_1476	value	phyllosphere_yes	rhizosphere_yes	6	6	1.805005582	5.619851235	0.124	0.591336332	ns	ns
1854	OTU_1476	value	rhizosphere_no	rhizosphere_yes	3	6	-1.299888304	5.057427248	0.25	0.591336332	ns	ns
1855	OTU_423	value	phyllosphere_no	phyllosphere_yes	3	6	-1.916338325	6.66679565	0.099	0.591336332	ns	ns
1856	OTU_423	value	phyllosphere_no	rhizosphere_no	3	3	0.834655719	2.161065859	0.486	0.61792872	ns	ns
1857	OTU_423	value	phyllosphere_no	rhizosphere_yes	3	6	0.935601046	2.011390632	0.448	0.598965646	ns	ns
1858	OTU_423	value	phyllosphere_yes	rhizosphere_no	6	3	3.084066756	5.24905885	0.026	0.451450909	ns	*
1859	OTU_423	value	phyllosphere_yes	rhizosphere_yes	6	6	3.188158173	5.017940519	0.024	0.451450909	ns	*
1860	OTU_423	value	rhizosphere_no	rhizosphere_yes	3	6	0.412000544	2.287581517	0.716	0.785947692	ns	ns
1861	OTU_368	value	phyllosphere_no	phyllosphere_yes	3	6	-0.499483305	6.999782087	0.633	0.72553494	ns	ns
1862	OTU_368	value	phyllosphere_no	rhizosphere_no	3	3	0.370122512	2.169705668	0.744	0.805122346	ns	ns
1863	OTU_368	value	phyllosphere_no	rhizosphere_yes	3	6	0.951988935	2.010859366	0.441	0.594246459	ns	ns
1864	OTU_368	value	phyllosphere_yes	rhizosphere_no	6	3	0.825454214	5.169771856	0.446	0.597411139	ns	ns
1865	OTU_368	value	phyllosphere_yes	rhizosphere_yes	6	6	1.198015942	5.010985043	0.284	0.591336332	ns	ns
1866	OTU_368	value	rhizosphere_no	rhizosphere_yes	3	6	2.705856633	2.259753812	0.1	0.591336332	ns	ns
1867	OTU_882	value	phyllosphere_no	phyllosphere_yes	3	6	-1.70087598	5	0.15	0.591336332	ns	ns
1868	OTU_882	value	phyllosphere_no	rhizosphere_no	3	3	-1	2	0.423	0.591336332	ns	ns
1869	OTU_882	value	phyllosphere_no	rhizosphere_yes	3	6	-1.58084136	5	0.175	0.591336332	ns	ns
1870	OTU_882	value	phyllosphere_yes	rhizosphere_no	6	3	1.554247776	5.174282307	0.179	0.591336332	ns	ns
1871	OTU_882	value	phyllosphere_yes	rhizosphere_yes	6	6	1.587606583	5.047949569	0.173	0.591336332	ns	ns
1872	OTU_882	value	rhizosphere_no	rhizosphere_yes	3	6	0.156661365	3.139845989	0.885	0.912716213	ns	ns
1873	OTU_212	value	phyllosphere_no	phyllosphere_yes	3	6	0.148288982	3.162968234	0.891	0.916035303	ns	ns
1874	OTU_212	value	phyllosphere_no	rhizosphere_no	3	3	0.741354309	2.277482417	0.527	0.646443266	ns	ns
1875	OTU_212	value	phyllosphere_no	rhizosphere_yes	3	6	0.518037136	2.210926825	0.652	0.739589825	ns	ns
1876	OTU_212	value	phyllosphere_yes	rhizosphere_no	6	3	1.018111598	6.763519612	0.344	0.591336332	ns	ns
1877	OTU_212	value	phyllosphere_yes	rhizosphere_yes	6	6	0.634547981	6.814600577	0.546	0.659358533	ns	ns
1878	OTU_212	value	rhizosphere_no	rhizosphere_yes	3	6	-0.674898439	4.985795638	0.53	0.648450986	ns	ns
1879	OTU_544	value	phyllosphere_no	phyllosphere_yes	3	6	-1.26081488	6.963276857	0.248	0.591336332	ns	ns
1880	OTU_544	value	phyllosphere_no	rhizosphere_no	3	3	1	2	0.423	0.591336332	ns	ns
1881	OTU_544	value	phyllosphere_no	rhizosphere_yes	3	6	0.923672959	2.014034649	0.453	0.601144761	ns	ns
1882	OTU_544	value	phyllosphere_yes	rhizosphere_no	6	3	2.040520266	5	0.097	0.591336332	ns	ns
1883	OTU_544	value	phyllosphere_yes	rhizosphere_yes	6	6	1.995868448	5.011865165	0.102	0.591336332	ns	ns
1884	OTU_544	value	rhizosphere_no	rhizosphere_yes	3	6	-1.261924822	5	0.263	0.591336332	ns	ns
1885	OTU_336	value	phyllosphere_no	phyllosphere_yes	3	6	1.403866438	2.000217735	0.295	0.591336332	ns	ns
1886	OTU_336	value	phyllosphere_no	rhizosphere_no	3	3	0.783565181	3.027841998	0.49	0.619884752	ns	ns
1887	OTU_336	value	phyllosphere_no	rhizosphere_yes	3	6	1.094624596	2.058761588	0.385	0.591336332	ns	ns
1888	OTU_336	value	phyllosphere_yes	rhizosphere_no	6	3	-0.9858753	2.000787153	0.428	0.591336332	ns	ns
1889	OTU_336	value	phyllosphere_yes	rhizosphere_yes	6	6	-2.486639418	5.03721233	0.055	0.572883212	ns	ns
1890	OTU_336	value	rhizosphere_no	rhizosphere_yes	3	6	0.402590534	2.214629969	0.723	0.792209624	ns	ns
1891	OTU_1019	value	phyllosphere_no	phyllosphere_yes	3	6	-1.264342256	5.166972604	0.26	0.591336332	ns	ns
1892	OTU_1019	value	phyllosphere_no	rhizosphere_no	3	3	1.709486946	2.193523004	0.218	0.591336332	ns	ns
1893	OTU_1019	value	phyllosphere_no	rhizosphere_yes	3	6	0.803431355	2.985626974	0.481	0.614674925	ns	ns
1894	OTU_1019	value	phyllosphere_yes	rhizosphere_no	6	3	1.502099787	5.008202165	0.193	0.591336332	ns	ns
1895	OTU_1019	value	phyllosphere_yes	rhizosphere_yes	6	6	1.388401166	5.039814501	0.223	0.591336332	ns	ns
1896	OTU_1019	value	rhizosphere_no	rhizosphere_yes	3	6	-1.609763659	6.575310677	0.154	0.591336332	ns	ns
1897	OTU_508	value	phyllosphere_no	phyllosphere_yes	3	6	0.298524712	5.202315859	0.777	0.8328335	ns	ns
1898	OTU_508	value	phyllosphere_no	rhizosphere_no	3	3	1.277612964	2.453074914	0.309	0.591336332	ns	ns
1899	OTU_508	value	phyllosphere_no	rhizosphere_yes	3	6	1.789914739	2.00037696	0.215	0.591336332	ns	ns
1900	OTU_508	value	phyllosphere_yes	rhizosphere_no	6	3	0.9825183	6.201097734	0.363	0.591336332	ns	ns
1901	OTU_508	value	phyllosphere_yes	rhizosphere_yes	6	6	1.538280769	5.001157729	0.185	0.591336332	ns	ns
1902	OTU_508	value	rhizosphere_no	rhizosphere_yes	3	6	1.301457922	2.003285469	0.323	0.591336332	ns	ns
1903	OTU_383	value	phyllosphere_no	phyllosphere_yes	3	6	-1	5	0.363	0.591336332	ns	ns
1904	OTU_383	value	phyllosphere_no	rhizosphere_no	3	3	NA	NA	NA	NA
1905	OTU_383	value	phyllosphere_no	rhizosphere_yes	3	6	-1.005501017	5	0.361	0.591336332	ns	ns
1906	OTU_383	value	phyllosphere_yes	rhizosphere_no	6	3	1	5	0.363	0.591336332	ns	ns
1907	OTU_383	value	phyllosphere_yes	rhizosphere_yes	6	6	-0.999310713	5.000380846	0.364	0.591336332	ns	ns
1908	OTU_383	value	rhizosphere_no	rhizosphere_yes	3	6	-1.005501017	5	0.361	0.591336332	ns	ns
1909	OTU_1959	value	phyllosphere_no	phyllosphere_yes	3	6	-1.167305827	5	0.296	0.591336332	ns	ns
1910	OTU_1959	value	phyllosphere_no	rhizosphere_no	3	3	-1.20741302	2	0.351	0.591336332	ns	ns
1911	OTU_1959	value	phyllosphere_no	rhizosphere_yes	3	6	-1.939830941	5	0.11	0.591336332	ns	ns
1912	OTU_1959	value	phyllosphere_yes	rhizosphere_no	6	3	0.891723594	5.431526956	0.41	0.591336332	ns	ns
1913	OTU_1959	value	phyllosphere_yes	rhizosphere_yes	6	6	1.113303836	5.007628441	0.316	0.591336332	ns	ns
1914	OTU_1959	value	rhizosphere_no	rhizosphere_yes	3	6	0.946501121	2.068327425	0.441	0.594246459	ns	ns
1915	OTU_381	value	phyllosphere_no	phyllosphere_yes	3	6	-1.730864914	5	0.144	0.591336332	ns	ns
1916	OTU_381	value	phyllosphere_no	rhizosphere_no	3	3	-1	2	0.423	0.591336332	ns	ns
1917	OTU_381	value	phyllosphere_no	rhizosphere_yes	3	6	-1.905403467	5	0.115	0.591336332	ns	ns
1918	OTU_381	value	phyllosphere_yes	rhizosphere_no	6	3	1.156251244	6.595666072	0.288	0.591336332	ns	ns
1919	OTU_381	value	phyllosphere_yes	rhizosphere_yes	6	6	1.13395422	5.829026753	0.301	0.591336332	ns	ns
1920	OTU_381	value	rhizosphere_no	rhizosphere_yes	3	6	-0.169281612	3.6703715	0.874	0.905954964	ns	ns
1921	OTU_503	value	phyllosphere_no	phyllosphere_yes	3	6	-1.482987362	5	0.198	0.591336332	ns	ns
1922	OTU_503	value	phyllosphere_no	rhizosphere_no	3	3	-1	2	0.423	0.591336332	ns	ns
1923	OTU_503	value	phyllosphere_no	rhizosphere_yes	3	6	-1	5	0.363	0.591336332	ns	ns
1924	OTU_503	value	phyllosphere_yes	rhizosphere_no	6	3	1.415851646	5.041111698	0.216	0.591336332	ns	ns
1925	OTU_503	value	phyllosphere_yes	rhizosphere_yes	6	6	1.33500966	5.18417906	0.237	0.591336332	ns	ns
1926	OTU_503	value	rhizosphere_no	rhizosphere_yes	3	6	-0.476265887	6.655284713	0.649	0.737554818	ns	ns
1927	OTU_1099	value	phyllosphere_no	phyllosphere_yes	3	6	-1.357341754	5.908485694	0.224	0.591336332	ns	ns
1928	OTU_1099	value	phyllosphere_no	rhizosphere_no	3	3	-1.522571418	2.626187498	0.238	0.591336332	ns	ns
1929	OTU_1099	value	phyllosphere_no	rhizosphere_yes	3	6	-1.269771541	5.170613215	0.258	0.591336332	ns	ns
1930	OTU_1099	value	phyllosphere_yes	rhizosphere_no	6	3	0.09776273	6.673909724	0.925	0.942614854	ns	ns
1931	OTU_1099	value	phyllosphere_yes	rhizosphere_yes	6	6	-0.638078065	6.66747876	0.545	0.658522439	ns	ns
1932	OTU_1099	value	rhizosphere_no	rhizosphere_yes	3	6	-0.705332414	5.962279318	0.507	0.632052126	ns	ns
1933	OTU_565	value	phyllosphere_no	phyllosphere_yes	3	6	0.166574468	3.711708736	0.876	0.907149492	ns	ns
1934	OTU_565	value	phyllosphere_no	rhizosphere_no	3	3	0.948092001	2.013382373	0.443	0.595068403	ns	ns
1935	OTU_565	value	phyllosphere_no	rhizosphere_yes	3	6	0.881679643	2.05426288	0.469	0.606949516	ns	ns
1936	OTU_565	value	phyllosphere_yes	rhizosphere_no	6	3	1.174650459	5.081756278	0.292	0.591336332	ns	ns
1937	OTU_565	value	phyllosphere_yes	rhizosphere_yes	6	6	1.064606037	5.331927533	0.333	0.591336332	ns	ns
1938	OTU_565	value	rhizosphere_no	rhizosphere_yes	3	6	-0.477988123	6.748280381	0.648	0.736809562	ns	ns
1939	OTU_798	value	phyllosphere_no	phyllosphere_yes	3	6	0.166059254	3.140371389	0.878	0.90746451	ns	ns
1940	OTU_798	value	phyllosphere_no	rhizosphere_no	3	3	1	2	0.423	0.591336332	ns	ns
1941	OTU_798	value	phyllosphere_no	rhizosphere_yes	3	6	0.839242377	2.081433605	0.487	0.618282028	ns	ns
1942	OTU_798	value	phyllosphere_yes	rhizosphere_no	6	3	1.560126373	5	0.179	0.591336332	ns	ns
1943	OTU_798	value	phyllosphere_yes	rhizosphere_yes	6	6	1.222983985	5.741608237	0.269	0.591336332	ns	ns
1944	OTU_798	value	rhizosphere_no	rhizosphere_yes	3	6	-1.07060279	5	0.333	0.591336332	ns	ns
1945	OTU_434	value	phyllosphere_no	phyllosphere_yes	3	6	0.548831364	2.689274363	0.625	0.720028256	ns	ns
1946	OTU_434	value	phyllosphere_no	rhizosphere_no	3	3	0.500724449	2.12388722	0.664	0.747012595	ns	ns
1947	OTU_434	value	phyllosphere_no	rhizosphere_yes	3	6	1	2	0.423	0.591336332	ns	ns
1948	OTU_434	value	phyllosphere_yes	rhizosphere_no	6	3	-0.189721377	6.477450599	0.855	0.891440575	ns	ns
1949	OTU_434	value	phyllosphere_yes	rhizosphere_yes	6	6	1	5	0.363	0.591336332	ns	ns
1950	OTU_434	value	rhizosphere_no	rhizosphere_yes	3	6	2.791877205	2	0.108	0.591336332	ns	ns
1951	OTU_1728	value	phyllosphere_no	phyllosphere_yes	3	6	0.192304779	3.043470125	0.86	0.895345331	ns	ns
1952	OTU_1728	value	phyllosphere_no	rhizosphere_no	3	3	-0.272994123	3.389690369	0.801	0.848992572	ns	ns
1953	OTU_1728	value	phyllosphere_no	rhizosphere_yes	3	6	0.804362178	2.103387299	0.502	0.628197018	ns	ns
1954	OTU_1728	value	phyllosphere_yes	rhizosphere_no	6	3	-0.438592195	2.412635118	0.697	0.771022481	ns	ns
1955	OTU_1728	value	phyllosphere_yes	rhizosphere_yes	6	6	1.14483404	6.020505872	0.296	0.591336332	ns	ns
1956	OTU_1728	value	rhizosphere_no	rhizosphere_yes	3	6	0.837054915	2.041605793	0.489	0.619168589	ns	ns
1957	OTU_1602	value	phyllosphere_no	phyllosphere_yes	3	6	-0.055491091	6.085919453	0.958	0.968405667	ns	ns
1958	OTU_1602	value	phyllosphere_no	rhizosphere_no	3	3	1	2	0.423	0.591336332	ns	ns
1959	OTU_1602	value	phyllosphere_no	rhizosphere_yes	3	6	0.952534677	2.004944873	0.441	0.594246459	ns	ns
1960	OTU_1602	value	phyllosphere_yes	rhizosphere_no	6	3	1	5	0.363	0.591336332	ns	ns
1961	OTU_1602	value	phyllosphere_yes	rhizosphere_yes	6	6	0.956160762	5.010560458	0.383	0.591336332	ns	ns
1962	OTU_1602	value	rhizosphere_no	rhizosphere_yes	3	6	-1.333497273	5	0.24	0.591336332	ns	ns
1963	OTU_504	value	phyllosphere_no	phyllosphere_yes	3	6	-0.966779331	5.010686778	0.378	0.591336332	ns	ns
1964	OTU_504	value	phyllosphere_no	rhizosphere_no	3	3	-0.793775816	2.146891119	0.506	0.631173077	ns	ns
1965	OTU_504	value	phyllosphere_no	rhizosphere_yes	3	6	-2.696907241	5.507514941	0.039	0.502888554	ns	*
1966	OTU_504	value	phyllosphere_yes	rhizosphere_no	6	3	0.817650171	5.283908268	0.449	0.599366698	ns	ns
1967	OTU_504	value	phyllosphere_yes	rhizosphere_yes	6	6	0.569302839	5.200821485	0.593	0.696278936	ns	ns
1968	OTU_504	value	rhizosphere_no	rhizosphere_yes	3	6	-1.147490845	4.800930604	0.305	0.591336332	ns	ns
1969	OTU_464	value	phyllosphere_no	phyllosphere_yes	3	6	-1	5	0.363	0.591336332	ns	ns
1970	OTU_464	value	phyllosphere_no	rhizosphere_no	3	3	NA	NA	NA	NA
1971	OTU_464	value	phyllosphere_no	rhizosphere_yes	3	6	-1.483027725	5	0.198	0.591336332	ns	ns
1972	OTU_464	value	phyllosphere_yes	rhizosphere_no	6	3	1	5	0.363	0.591336332	ns	ns
1973	OTU_464	value	phyllosphere_yes	rhizosphere_yes	6	6	0.937060403	5.017544234	0.392	0.591336332	ns	ns
1974	OTU_464	value	rhizosphere_no	rhizosphere_yes	3	6	-1.483027725	5	0.198	0.591336332	ns	ns
1975	OTU_656	value	phyllosphere_no	phyllosphere_yes	3	6	1.214594526	2.124153532	0.342	0.591336332	ns	ns
1976	OTU_656	value	phyllosphere_no	rhizosphere_no	3	3	1.340245522	2.017123427	0.311	0.591336332	ns	ns
1977	OTU_656	value	phyllosphere_no	rhizosphere_yes	3	6	1.408540067	2	0.294	0.591336332	ns	ns
1978	OTU_656	value	phyllosphere_yes	rhizosphere_no	6	3	0.587440688	6.188697753	0.578	0.68391874	ns	ns
1979	OTU_656	value	phyllosphere_yes	rhizosphere_yes	6	6	1	5	0.363	0.591336332	ns	ns
1980	OTU_656	value	rhizosphere_no	rhizosphere_yes	3	6	1	2	0.423	0.591336332	ns	ns
1981	OTU_2184	value	phyllosphere_no	phyllosphere_yes	3	6	-0.403177121	6.882711168	0.699	0.772037926	ns	ns
1982	OTU_2184	value	phyllosphere_no	rhizosphere_no	3	3	0.857128985	2.072968445	0.479	0.613400838	ns	ns
1983	OTU_2184	value	phyllosphere_no	rhizosphere_yes	3	6	-0.451367738	5.319298092	0.67	0.750463108	ns	ns
1984	OTU_2184	value	phyllosphere_yes	rhizosphere_no	6	3	0.92438036	5.053290389	0.397	0.591336332	ns	ns
1985	OTU_2184	value	phyllosphere_yes	rhizosphere_yes	6	6	0.112489414	7.354119162	0.913	0.934166587	ns	ns
1986	OTU_2184	value	rhizosphere_no	rhizosphere_yes	3	6	-1.58483648	5.210241925	0.172	0.591336332	ns	ns
1987	OTU_1303	value	phyllosphere_no	phyllosphere_yes	3	6	0.766586844	2.17833937	0.518	0.639618691	ns	ns
1988	OTU_1303	value	phyllosphere_no	rhizosphere_no	3	3	1	2	0.423	0.591336332	ns	ns
1989	OTU_1303	value	phyllosphere_no	rhizosphere_yes	3	6	1	2	0.423	0.591336332	ns	ns
1990	OTU_1303	value	phyllosphere_yes	rhizosphere_no	6	3	1.032709861	5	0.349	0.591336332	ns	ns
1991	OTU_1303	value	phyllosphere_yes	rhizosphere_yes	6	6	1.032709861	5	0.349	0.591336332	ns	ns
1992	OTU_1303	value	rhizosphere_no	rhizosphere_yes	3	6	NA	NA	NA	NA
1993	OTU_1667	value	phyllosphere_no	phyllosphere_yes	3	6	1.279688047	3.173110958	0.286	0.591336332	ns	ns
1994	OTU_1667	value	phyllosphere_no	rhizosphere_no	3	3	1.9755189	2	0.187	0.591336332	ns	ns
1995	OTU_1667	value	phyllosphere_no	rhizosphere_yes	3	6	1.680798553	2.074337601	0.23	0.591336332	ns	ns
1996	OTU_1667	value	phyllosphere_yes	rhizosphere_no	6	3	1	5	0.363	0.591336332	ns	ns
1997	OTU_1667	value	phyllosphere_yes	rhizosphere_yes	6	6	0.456481369	5.659507972	0.665	0.747012595	ns	ns
1998	OTU_1667	value	rhizosphere_no	rhizosphere_yes	3	6	-2.054003625	5	0.095	0.591336332	ns	ns
1999	OTU_1044	value	phyllosphere_no	phyllosphere_yes	3	6	0.984680419	2.550628387	0.409	0.591336332	ns	ns
[truncated: 2,903 more rows]
