# Supplementary material for: Microbiome Migration from Soil to Leaves in Maize and Rice
Source: Microorganisms. 2025 Apr 20;13(4):947. doi: 10.3390/microorganisms13040947 (PMC12029745; doi:10.3390/microorganisms13040947)
Supplement: Supplementary file 1 [file microorganisms-13-00947-s001.zip › Supplementary Table S4 Analysis of differences in relative abundance among SynCom, maize rhizosphere, and phyllosphere..csv]

	variable	.y.	group1	group2	n1	n2	statistic	df	p	p.adj	p.adj.signif	p.signif
1	OTU_4	value	phyllosphere_no	phyllosphere_yes	3	6	0.446695646	2.467380987	0.691	0.869247906	ns	ns
2	OTU_4	value	phyllosphere_no	rhizosphere_no	3	3	1.01864075	2.158526453	0.409	0.78045098	ns	ns
3	OTU_4	value	phyllosphere_no	rhizosphere_yes	3	6	-0.341026426	2.533982261	0.759	0.902770035	ns	ns
4	OTU_4	value	phyllosphere_yes	rhizosphere_no	6	3	1.448991185	6.975566033	0.191	0.78045098	ns	ns
5	OTU_4	value	phyllosphere_yes	rhizosphere_yes	6	6	-1.691625766	9.95793466	0.122	0.78045098	ns	ns
6	OTU_4	value	rhizosphere_no	rhizosphere_yes	3	6	-3.407517015	6.912164183	0.012	0.78045098	ns	*
7	OTU_5	value	phyllosphere_no	phyllosphere_yes	3	6	-3.679734436	6.993852611	0.008	0.78045098	*	**
8	OTU_5	value	phyllosphere_no	rhizosphere_no	3	3	-0.582245221	3.966760858	0.592	0.832257581	ns	ns
9	OTU_5	value	phyllosphere_no	rhizosphere_yes	3	6	-1.967733795	5.948885877	0.097	0.78045098	ns	ns
10	OTU_5	value	phyllosphere_yes	rhizosphere_no	6	3	3.143795936	6.979532129	0.016	0.78045098	ns	*
11	OTU_5	value	phyllosphere_yes	rhizosphere_yes	6	6	2.160804644	8.52589132	0.061	0.78045098	ns	ns
12	OTU_5	value	rhizosphere_no	rhizosphere_yes	3	6	-1.310574794	5.50162134	0.242	0.78045098	ns	ns
13	OTU_3	value	phyllosphere_no	phyllosphere_yes	3	6	-1.349526223	5.000190796	0.235	0.78045098	ns	ns
14	OTU_3	value	phyllosphere_no	rhizosphere_no	3	3	-0.170368302	3.721370945	0.874	0.95849007	ns	ns
15	OTU_3	value	phyllosphere_no	rhizosphere_yes	3	6	-9.473397474	5.001027748	0.000221	0.39052	**	***
16	OTU_3	value	phyllosphere_yes	rhizosphere_no	6	3	1.348599215	5.000108815	0.235	0.78045098	ns	ns
17	OTU_3	value	phyllosphere_yes	rhizosphere_yes	6	6	-2.509302106	6.794492635	0.041	0.78045098	ns	*
18	OTU_3	value	rhizosphere_no	rhizosphere_yes	3	6	-9.471442291	5.000586161	0.000222	0.39052	**	***
19	OTU_2	value	phyllosphere_no	phyllosphere_yes	3	6	-1.334224946	6.456380958	0.227	0.78045098	ns	ns
20	OTU_2	value	phyllosphere_no	rhizosphere_no	3	3	1.006077172	3.595527744	0.377	0.78045098	ns	ns
21	OTU_2	value	phyllosphere_no	rhizosphere_yes	3	6	-2.484964111	5.000005319	0.056	0.78045098	ns	ns
22	OTU_2	value	phyllosphere_yes	rhizosphere_no	6	3	2.394477542	6.981345884	0.048	0.78045098	ns	*
23	OTU_2	value	phyllosphere_yes	rhizosphere_yes	6	6	-2.483456678	5.000007442	0.056	0.78045098	ns	ns
24	OTU_2	value	rhizosphere_no	rhizosphere_yes	3	6	-2.485862362	5.000002647	0.055	0.78045098	ns	ns
25	OTU_7	value	phyllosphere_no	phyllosphere_yes	3	6	-1.047810883	5.000000143	0.343	0.78045098	ns	ns
26	OTU_7	value	phyllosphere_no	rhizosphere_no	3	3	0.436464403	3.992819549	0.685	0.866538462	ns	ns
27	OTU_7	value	phyllosphere_no	rhizosphere_yes	3	6	-2.338539901	5.000007778	0.066	0.78045098	ns	ns
28	OTU_7	value	phyllosphere_yes	rhizosphere_no	6	3	1.047886212	5.000000155	0.343	0.78045098	ns	ns
29	OTU_7	value	phyllosphere_yes	rhizosphere_yes	6	6	0.724534257	5.183299848	0.5	0.794204738	ns	ns
30	OTU_7	value	rhizosphere_no	rhizosphere_yes	3	6	-2.339096118	5.000008467	0.066	0.78045098	ns	ns
31	OTU_8	value	phyllosphere_no	phyllosphere_yes	3	6	-1.475152457	5.000347352	0.2	0.78045098	ns	ns
32	OTU_8	value	phyllosphere_no	rhizosphere_no	3	3	-0.276089606	2.21521577	0.806	0.923849206	ns	ns
33	OTU_8	value	phyllosphere_no	rhizosphere_yes	3	6	-2.741914596	5.004755148	0.041	0.78045098	ns	*
34	OTU_8	value	phyllosphere_yes	rhizosphere_no	6	3	1.473506172	5.000018744	0.201	0.78045098	ns	ns
35	OTU_8	value	phyllosphere_yes	rhizosphere_yes	6	6	0.708640753	5.726360803	0.506	0.797661629	ns	ns
36	OTU_8	value	rhizosphere_no	rhizosphere_yes	3	6	-2.736349645	5.000256677	0.041	0.78045098	ns	*
37	OTU_13	value	phyllosphere_no	phyllosphere_yes	3	6	-3.71655781	4.368240957	0.018	0.78045098	ns	*
38	OTU_13	value	phyllosphere_no	rhizosphere_no	3	3	0.825891423	3.978598053	0.456	0.791622746	ns	ns
39	OTU_13	value	phyllosphere_no	rhizosphere_yes	3	6	-0.369759623	5.615221045	0.725	0.887056044	ns	ns
40	OTU_13	value	phyllosphere_yes	rhizosphere_no	6	3	4.830727132	4.700101732	0.006	0.78045098	*	**
41	OTU_13	value	phyllosphere_yes	rhizosphere_yes	6	6	3.34578619	9.39390634	0.008	0.78045098	*	**
42	OTU_13	value	rhizosphere_no	rhizosphere_yes	3	6	-1.218132847	5.970126008	0.269	0.78045098	ns	ns
43	OTU_14	value	phyllosphere_no	phyllosphere_yes	3	6	-0.640470734	3.440799493	0.562	0.819405039	ns	ns
44	OTU_14	value	phyllosphere_no	rhizosphere_no	3	3	-0.435729143	3.837069761	0.686	0.866538462	ns	ns
45	OTU_14	value	phyllosphere_no	rhizosphere_yes	3	6	0.031347967	3.115619731	0.977	0.994419171	ns	ns
46	OTU_14	value	phyllosphere_yes	rhizosphere_no	6	3	0.18081123	4.16775095	0.865	0.954193596	ns	ns
47	OTU_14	value	phyllosphere_yes	rhizosphere_yes	6	6	0.997095645	9.844520325	0.343	0.78045098	ns	ns
48	OTU_14	value	rhizosphere_no	rhizosphere_yes	3	6	0.620450109	3.698692361	0.571	0.822441504	ns	ns
49	OTU_12	value	phyllosphere_no	phyllosphere_yes	3	6	-2.613786534	6.531055067	0.037	0.78045098	ns	*
50	OTU_12	value	phyllosphere_no	rhizosphere_no	3	3	0.02290319	2.899660623	0.983	0.995728352	ns	ns
51	OTU_12	value	phyllosphere_no	rhizosphere_yes	3	6	-0.0414684	5.994903409	0.968	0.990419619	ns	ns
52	OTU_12	value	phyllosphere_yes	rhizosphere_no	6	3	3.166451045	6.341171027	0.018	0.78045098	ns	*
53	OTU_12	value	phyllosphere_yes	rhizosphere_yes	6	6	2.512385623	9.83566224	0.031	0.78045098	ns	*
54	OTU_12	value	rhizosphere_no	rhizosphere_yes	3	6	-0.073619979	6.599590641	0.943	0.982124587	ns	ns
55	OTU_9	value	phyllosphere_no	phyllosphere_yes	3	6	-1.89983777	5.000014726	0.116	0.78045098	ns	ns
56	OTU_9	value	phyllosphere_no	rhizosphere_no	3	3	-1.236475251	3.734404612	0.288	0.78045098	ns	ns
57	OTU_9	value	phyllosphere_no	rhizosphere_yes	3	6	-3.908579276	5.000013016	0.011	0.78045098	ns	*
58	OTU_9	value	phyllosphere_yes	rhizosphere_no	6	3	1.897358793	5.000025436	0.116	0.78045098	ns	ns
59	OTU_9	value	phyllosphere_yes	rhizosphere_yes	6	6	-1.546384331	9.962136372	0.153	0.78045098	ns	ns
60	OTU_9	value	rhizosphere_no	rhizosphere_yes	3	6	-3.906247802	5.000022482	0.011	0.78045098	ns	*
61	OTU_28	value	phyllosphere_no	phyllosphere_yes	3	6	-0.585658293	6.480493966	0.578	0.825415718	ns	ns
62	OTU_28	value	phyllosphere_no	rhizosphere_no	3	3	0.434268737	3.097895631	0.693	0.87059719	ns	ns
63	OTU_28	value	phyllosphere_no	rhizosphere_yes	3	6	-0.76950588	5.887743231	0.471	0.792815145	ns	ns
64	OTU_28	value	phyllosphere_yes	rhizosphere_no	6	3	1.072783786	6.597834137	0.321	0.78045098	ns	ns
65	OTU_28	value	phyllosphere_yes	rhizosphere_yes	6	6	-0.488253571	6.364808674	0.642	0.849140542	ns	ns
66	OTU_28	value	rhizosphere_no	rhizosphere_yes	3	6	-0.947628599	5.286361889	0.385	0.78045098	ns	ns
67	OTU_1	value	phyllosphere_no	phyllosphere_yes	3	6	2.261275083	6.738449313	0.06	0.78045098	ns	ns
68	OTU_1	value	phyllosphere_no	rhizosphere_no	3	3	-0.593348379	3.66334804	0.588	0.829740699	ns	ns
69	OTU_1	value	phyllosphere_no	rhizosphere_yes	3	6	8.604813217	2.598854489	0.006	0.78045098	*	**
70	OTU_1	value	phyllosphere_yes	rhizosphere_no	6	3	-2.714491211	6.132355163	0.034	0.78045098	ns	*
71	OTU_1	value	phyllosphere_yes	rhizosphere_yes	6	6	1.997716886	5.353870926	0.098	0.78045098	ns	ns
72	OTU_1	value	rhizosphere_no	rhizosphere_yes	3	6	12.06068719	3.13684171	0.000987	0.469375	**	***
73	OTU_17	value	phyllosphere_no	phyllosphere_yes	3	6	-2.253175821	6.996977705	0.059	0.78045098	ns	ns
74	OTU_17	value	phyllosphere_no	rhizosphere_no	3	3	0.277461789	2.370932162	0.804	0.922965454	ns	ns
75	OTU_17	value	phyllosphere_no	rhizosphere_yes	3	6	-0.290095127	6.887225452	0.78	0.912145749	ns	ns
76	OTU_17	value	phyllosphere_yes	rhizosphere_no	6	3	1.409217543	2.93501828	0.255	0.78045098	ns	ns
77	OTU_17	value	phyllosphere_yes	rhizosphere_yes	6	6	1.761583227	9.878108236	0.109	0.78045098	ns	ns
78	OTU_17	value	rhizosphere_no	rhizosphere_yes	3	6	-0.40667459	2.743901916	0.714	0.881640908	ns	ns
79	OTU_18	value	phyllosphere_no	phyllosphere_yes	3	6	-3.371979001	5	0.02	0.78045098	ns	*
80	OTU_18	value	phyllosphere_no	rhizosphere_no	3	3	-1	2	0.423	0.78045098	ns	ns
81	OTU_18	value	phyllosphere_no	rhizosphere_yes	3	6	-1.203181148	5	0.283	0.78045098	ns	ns
82	OTU_18	value	phyllosphere_yes	rhizosphere_no	6	3	2.758730716	6.32509324	0.031	0.78045098	ns	*
83	OTU_18	value	phyllosphere_yes	rhizosphere_yes	6	6	-1.049629175	5.020447992	0.342	0.78045098	ns	ns
84	OTU_18	value	rhizosphere_no	rhizosphere_yes	3	6	-1.184882748	5.003276827	0.289	0.78045098	ns	ns
85	OTU_254	value	phyllosphere_no	phyllosphere_yes	3	6	0.398222504	4.185184112	0.71	0.878434926	ns	ns
86	OTU_254	value	phyllosphere_no	rhizosphere_no	3	3	0.596960422	3.060618699	0.592	0.832257581	ns	ns
87	OTU_254	value	phyllosphere_no	rhizosphere_yes	3	6	1.188191787	2.029641191	0.355	0.78045098	ns	ns
88	OTU_254	value	phyllosphere_yes	rhizosphere_no	6	3	0.206138665	6.844034472	0.843	0.942663788	ns	ns
89	OTU_254	value	phyllosphere_yes	rhizosphere_yes	6	6	0.961671218	5.141098952	0.379	0.78045098	ns	ns
90	OTU_254	value	rhizosphere_no	rhizosphere_yes	3	6	0.949821576	2.103824071	0.438	0.785054893	ns	ns
91	OTU_6	value	phyllosphere_no	phyllosphere_yes	3	6	-1.689229073	5.000001956	0.152	0.78045098	ns	ns
92	OTU_6	value	phyllosphere_no	rhizosphere_no	3	3	3.894440307	2.033604008	0.059	0.78045098	ns	ns
93	OTU_6	value	phyllosphere_no	rhizosphere_yes	3	6	-8.292886016	5.000046421	0.000416	0.39052	**	***
94	OTU_6	value	phyllosphere_yes	rhizosphere_no	6	3	1.690958804	5.000000016	0.152	0.78045098	ns	ns
95	OTU_6	value	phyllosphere_yes	rhizosphere_yes	6	6	-0.012754679	5.420593823	0.99	0.998329333	ns	ns
96	OTU_6	value	rhizosphere_no	rhizosphere_yes	3	6	-8.301331092	5.00000039	0.000414	0.39052	**	***
97	OTU_15	value	phyllosphere_no	phyllosphere_yes	3	6	0.009678148	5.099356192	0.993	0.998329333	ns	ns
98	OTU_15	value	phyllosphere_no	rhizosphere_no	3	3	0.992395997	2.990433021	0.394	0.78045098	ns	ns
99	OTU_15	value	phyllosphere_no	rhizosphere_yes	3	6	1.115215821	2.133099529	0.375	0.78045098	ns	ns
100	OTU_15	value	phyllosphere_yes	rhizosphere_no	6	3	1.078775641	6.964295562	0.317	0.78045098	ns	ns
101	OTU_15	value	phyllosphere_yes	rhizosphere_yes	6	6	1.242078561	5.421370601	0.265	0.78045098	ns	ns
102	OTU_15	value	rhizosphere_no	rhizosphere_yes	3	6	0.031655546	2.512960896	0.977	0.994419171	ns	ns
103	OTU_32	value	phyllosphere_no	phyllosphere_yes	3	6	0.249008216	4.441662689	0.814	0.927920461	ns	ns
104	OTU_32	value	phyllosphere_no	rhizosphere_no	3	3	1.232141481	2.23412431	0.332	0.78045098	ns	ns
105	OTU_32	value	phyllosphere_no	rhizosphere_yes	3	6	1.137467688	2.215664484	0.363	0.78045098	ns	ns
106	OTU_32	value	phyllosphere_yes	rhizosphere_no	6	3	1.183273896	5.897664182	0.282	0.78045098	ns	ns
107	OTU_32	value	phyllosphere_yes	rhizosphere_yes	6	6	1.063161063	5.891900004	0.329	0.78045098	ns	ns
108	OTU_32	value	rhizosphere_no	rhizosphere_yes	3	6	-0.300530712	5.465915033	0.775	0.909698343	ns	ns
109	OTU_30	value	phyllosphere_no	phyllosphere_yes	3	6	0.917382199	5.653276187	0.396	0.78045098	ns	ns
110	OTU_30	value	phyllosphere_no	rhizosphere_no	3	3	1.953967783	3.491688483	0.133	0.78045098	ns	ns
111	OTU_30	value	phyllosphere_no	rhizosphere_yes	3	6	2.451042247	2.319800607	0.117	0.78045098	ns	ns
112	OTU_30	value	phyllosphere_yes	rhizosphere_no	6	3	0.889881342	6.971587226	0.403	0.78045098	ns	ns
113	OTU_30	value	phyllosphere_yes	rhizosphere_yes	6	6	1.223332237	5.797608176	0.269	0.78045098	ns	ns
114	OTU_30	value	rhizosphere_no	rhizosphere_yes	3	6	0.267799032	2.727522887	0.808	0.925294297	ns	ns
115	OTU_20	value	phyllosphere_no	phyllosphere_yes	3	6	0.527428921	5.111660806	0.62	0.842293777	ns	ns
116	OTU_20	value	phyllosphere_no	rhizosphere_no	3	3	1.412162381	2.803701514	0.259	0.78045098	ns	ns
117	OTU_20	value	phyllosphere_no	rhizosphere_yes	3	6	1.360322808	2.262365067	0.293	0.78045098	ns	ns
118	OTU_20	value	phyllosphere_yes	rhizosphere_no	6	3	0.850922288	6.813210191	0.424	0.78045098	ns	ns
119	OTU_20	value	phyllosphere_yes	rhizosphere_yes	6	6	0.758348571	5.815784301	0.478	0.793496905	ns	ns
120	OTU_20	value	rhizosphere_no	rhizosphere_yes	3	6	-0.285970188	3.293506617	0.792	0.91732264	ns	ns
121	OTU_24	value	phyllosphere_no	phyllosphere_yes	3	6	0.068382436	4.535068893	0.948	0.982124587	ns	ns
122	OTU_24	value	phyllosphere_no	rhizosphere_no	3	3	0.577321285	3.438066526	0.599	0.83274528	ns	ns
123	OTU_24	value	phyllosphere_no	rhizosphere_yes	3	6	0.750107896	2.376299741	0.52	0.803338736	ns	ns
124	OTU_24	value	phyllosphere_yes	rhizosphere_no	6	3	0.590259804	6.52379007	0.575	0.824093511	ns	ns
125	OTU_24	value	phyllosphere_yes	rhizosphere_yes	6	6	0.828213814	6.458539726	0.437	0.784385755	ns	ns
126	OTU_24	value	rhizosphere_no	rhizosphere_yes	3	6	0.131999057	2.905460601	0.904	0.970417381	ns	ns
127	OTU_71	value	phyllosphere_no	phyllosphere_yes	3	6	0.507782973	6.153563832	0.629	0.843669757	ns	ns
128	OTU_71	value	phyllosphere_no	rhizosphere_no	3	3	0.283484031	3.611582323	0.792	0.91732264	ns	ns
129	OTU_71	value	phyllosphere_no	rhizosphere_yes	3	6	1.552416606	2.601120832	0.232	0.78045098	ns	ns
130	OTU_71	value	phyllosphere_yes	rhizosphere_no	6	3	-0.14866245	4.514246083	0.888	0.964150835	ns	ns
131	OTU_71	value	phyllosphere_yes	rhizosphere_yes	6	6	0.780276756	6.186720613	0.464	0.792815145	ns	ns
132	OTU_71	value	rhizosphere_no	rhizosphere_yes	3	6	0.804905328	2.299811974	0.496	0.794204738	ns	ns
133	OTU_26	value	phyllosphere_no	phyllosphere_yes	3	6	0.021195624	4.487164196	0.984	0.996203829	ns	ns
134	OTU_26	value	phyllosphere_no	rhizosphere_no	3	3	0.423249637	3.641451317	0.696	0.871718698	ns	ns
135	OTU_26	value	phyllosphere_no	rhizosphere_yes	3	6	0.895674255	2.220958444	0.457	0.792259926	ns	ns
136	OTU_26	value	phyllosphere_yes	rhizosphere_no	6	3	0.466952967	6.055807865	0.657	0.854236496	ns	ns
137	OTU_26	value	phyllosphere_yes	rhizosphere_yes	6	6	1.10110855	5.894944883	0.314	0.78045098	ns	ns
138	OTU_26	value	rhizosphere_no	rhizosphere_yes	3	6	0.523428756	2.427901714	0.645	0.850834795	ns	ns
139	OTU_36	value	phyllosphere_no	phyllosphere_yes	3	6	0.885310831	2.955011292	0.442	0.785232613	ns	ns
140	OTU_36	value	phyllosphere_no	rhizosphere_no	3	3	1.140021518	2.537269631	0.35	0.78045098	ns	ns
141	OTU_36	value	phyllosphere_no	rhizosphere_yes	3	6	1.158698198	2.084864326	0.362	0.78045098	ns	ns
142	OTU_36	value	phyllosphere_yes	rhizosphere_no	6	3	0.388035109	6.7371801	0.71	0.878434926	ns	ns
143	OTU_36	value	phyllosphere_yes	rhizosphere_yes	6	6	0.380105299	5.91655987	0.717	0.883022302	ns	ns
144	OTU_36	value	rhizosphere_no	rhizosphere_yes	3	6	-0.112400137	2.638847221	0.918	0.976236194	ns	ns
145	OTU_39	value	phyllosphere_no	phyllosphere_yes	3	6	0.342945067	4.68194505	0.746	0.895533887	ns	ns
146	OTU_39	value	phyllosphere_no	rhizosphere_no	3	3	0.21245787	3.986211987	0.842	0.942663788	ns	ns
147	OTU_39	value	phyllosphere_no	rhizosphere_yes	3	6	1.011700403	2.174318845	0.411	0.78045098	ns	ns
148	OTU_39	value	phyllosphere_yes	rhizosphere_no	6	3	-0.120189982	4.963383259	0.909	0.971341776	ns	ns
149	OTU_39	value	phyllosphere_yes	rhizosphere_yes	6	6	0.707458408	5.652767573	0.507	0.798567534	ns	ns
150	OTU_39	value	rhizosphere_no	rhizosphere_yes	3	6	0.767833953	2.1963783	0.517	0.802204545	ns	ns
151	OTU_31	value	phyllosphere_no	phyllosphere_yes	3	6	0.557023527	3.57084154	0.611	0.83854827	ns	ns
152	OTU_31	value	phyllosphere_no	rhizosphere_no	3	3	0.662125732	3.898375787	0.545	0.811771123	ns	ns
153	OTU_31	value	phyllosphere_no	rhizosphere_yes	3	6	1.277882303	2.21615517	0.319	0.78045098	ns	ns
154	OTU_31	value	phyllosphere_yes	rhizosphere_no	6	3	0.206637941	4.155747064	0.846	0.944331153	ns	ns
155	OTU_31	value	phyllosphere_yes	rhizosphere_yes	6	6	1.009269797	6.399649196	0.349	0.78045098	ns	ns
156	OTU_31	value	rhizosphere_no	rhizosphere_yes	3	6	0.502682551	2.300893937	0.659	0.854469959	ns	ns
157	OTU_57	value	phyllosphere_no	phyllosphere_yes	3	6	0.828500317	3.69885729	0.457	0.792259926	ns	ns
158	OTU_57	value	phyllosphere_no	rhizosphere_no	3	3	1.17435473	3.423492483	0.315	0.78045098	ns	ns
159	OTU_57	value	phyllosphere_no	rhizosphere_yes	3	6	1.622899515	2.382082376	0.226	0.78045098	ns	ns
160	OTU_57	value	phyllosphere_yes	rhizosphere_no	6	3	0.4599701	5.627118401	0.663	0.857695218	ns	ns
161	OTU_57	value	phyllosphere_yes	rhizosphere_yes	6	6	1.014936243	7.193607035	0.343	0.78045098	ns	ns
162	OTU_57	value	rhizosphere_no	rhizosphere_yes	3	6	0.417332522	2.93325415	0.705	0.876000993	ns	ns
163	OTU_65	value	phyllosphere_no	phyllosphere_yes	3	6	0.485517023	5.48905946	0.646	0.850834795	ns	ns
164	OTU_65	value	phyllosphere_no	rhizosphere_no	3	3	1.150348434	3.902585048	0.316	0.78045098	ns	ns
165	OTU_65	value	phyllosphere_no	rhizosphere_yes	3	6	2.049511011	2.057170287	0.173	0.78045098	ns	ns
166	OTU_65	value	phyllosphere_yes	rhizosphere_no	6	3	0.656100189	6.240395501	0.535	0.807770406	ns	ns
167	OTU_65	value	phyllosphere_yes	rhizosphere_yes	6	6	1.446095964	5.155848441	0.206	0.78045098	ns	ns
168	OTU_65	value	rhizosphere_no	rhizosphere_yes	3	6	0.641393912	2.078744684	0.585	0.828308824	ns	ns
169	OTU_16	value	phyllosphere_no	phyllosphere_yes	3	6	0.730793443	2.744823344	0.522	0.803338736	ns	ns
170	OTU_16	value	phyllosphere_no	rhizosphere_no	3	3	0.83750581	3.016469649	0.463	0.792815145	ns	ns
171	OTU_16	value	phyllosphere_no	rhizosphere_yes	3	6	1.003051538	2.093674144	0.417	0.78045098	ns	ns
172	OTU_16	value	phyllosphere_yes	rhizosphere_no	6	3	0.225267482	4.677269717	0.831	0.936215122	ns	ns
173	OTU_16	value	phyllosphere_yes	rhizosphere_yes	6	6	0.491753275	6.278059491	0.64	0.848288034	ns	ns
174	OTU_16	value	rhizosphere_no	rhizosphere_yes	3	6	0.128023996	2.348439194	0.908	0.971341776	ns	ns
175	OTU_55	value	phyllosphere_no	phyllosphere_yes	3	6	0.098492745	6.979886454	0.924	0.978184381	ns	ns
176	OTU_55	value	phyllosphere_no	rhizosphere_no	3	3	1.457820558	3.999901865	0.219	0.78045098	ns	ns
177	OTU_55	value	phyllosphere_no	rhizosphere_yes	3	6	2.495094148	2.63074457	0.1	0.78045098	ns	ns
178	OTU_55	value	phyllosphere_yes	rhizosphere_no	6	3	0.957087253	6.982933967	0.37	0.78045098	ns	ns
179	OTU_55	value	phyllosphere_yes	rhizosphere_yes	6	6	1.440654037	5.537265924	0.204	0.78045098	ns	ns
180	OTU_55	value	rhizosphere_no	rhizosphere_yes	3	6	0.56719222	2.624370581	0.615	0.840060022	ns	ns
181	OTU_171	value	phyllosphere_no	phyllosphere_yes	3	6	0.740737448	2.826257043	0.516	0.801646669	ns	ns
182	OTU_171	value	phyllosphere_no	rhizosphere_no	3	3	1.175698276	2.79400753	0.33	0.78045098	ns	ns
183	OTU_171	value	phyllosphere_no	rhizosphere_yes	3	6	1.386728803	2.257372134	0.287	0.78045098	ns	ns
184	OTU_171	value	phyllosphere_yes	rhizosphere_no	6	3	0.755608572	5.605150326	0.48	0.793914286	ns	ns
185	OTU_171	value	phyllosphere_yes	rhizosphere_yes	6	6	1.211234538	7.898036922	0.261	0.78045098	ns	ns
186	OTU_171	value	rhizosphere_no	rhizosphere_yes	3	6	0.265919388	3.286090057	0.806	0.923849206	ns	ns
187	OTU_34	value	phyllosphere_no	phyllosphere_yes	3	6	0.246408831	6.48441234	0.813	0.927907295	ns	ns
188	OTU_34	value	phyllosphere_no	rhizosphere_no	3	3	1.180517789	2.90916647	0.325	0.78045098	ns	ns
189	OTU_34	value	phyllosphere_no	rhizosphere_yes	3	6	1.980029523	4.518734931	0.111	0.78045098	ns	ns
190	OTU_34	value	phyllosphere_yes	rhizosphere_no	6	3	0.669926732	6.277624244	0.527	0.803338736	ns	ns
191	OTU_34	value	phyllosphere_yes	rhizosphere_yes	6	6	0.778101229	6.135610667	0.465	0.792815145	ns	ns
192	OTU_34	value	rhizosphere_no	rhizosphere_yes	3	6	-0.076791142	2.608949638	0.944	0.982124587	ns	ns
193	OTU_79	value	phyllosphere_no	phyllosphere_yes	3	6	-0.644974104	6.913612884	0.54	0.810195064	ns	ns
194	OTU_79	value	phyllosphere_no	rhizosphere_no	3	3	-0.242857325	2.677404898	0.826	0.933663456	ns	ns
195	OTU_79	value	phyllosphere_no	rhizosphere_yes	3	6	0.921908759	2.702406808	0.431	0.78251809	ns	ns
196	OTU_79	value	phyllosphere_yes	rhizosphere_no	6	3	0.173752553	3.451654513	0.872	0.957975424	ns	ns
197	OTU_79	value	phyllosphere_yes	rhizosphere_yes	6	6	1.440638822	5.849949933	0.201	0.78045098	ns	ns
198	OTU_79	value	rhizosphere_no	rhizosphere_yes	3	6	0.669788595	2.118996136	0.569	0.822262774	ns	ns
199	OTU_62	value	phyllosphere_no	phyllosphere_yes	3	6	1.35940719	4.375328041	0.24	0.78045098	ns	ns
200	OTU_62	value	phyllosphere_no	rhizosphere_no	3	3	1.155312659	3.800359405	0.315	0.78045098	ns	ns
201	OTU_62	value	phyllosphere_no	rhizosphere_yes	3	6	2.066530155	2.544832229	0.147	0.78045098	ns	ns
202	OTU_62	value	phyllosphere_yes	rhizosphere_no	6	3	-0.211242464	5.49236126	0.84	0.941552239	ns	ns
203	OTU_62	value	phyllosphere_yes	rhizosphere_yes	6	6	0.587663023	7.185564441	0.575	0.824093511	ns	ns
204	OTU_62	value	rhizosphere_no	rhizosphere_yes	3	6	0.832116619	2.879137802	0.469	0.792815145	ns	ns
205	OTU_87	value	phyllosphere_no	phyllosphere_yes	3	6	0.644016239	5.522789826	0.545	0.811771123	ns	ns
206	OTU_87	value	phyllosphere_no	rhizosphere_no	3	3	1.311338953	3.06867413	0.279	0.78045098	ns	ns
207	OTU_87	value	phyllosphere_no	rhizosphere_yes	3	6	1.78344195	2.173132868	0.206	0.78045098	ns	ns
208	OTU_87	value	phyllosphere_yes	rhizosphere_no	6	3	0.540239035	6.923796932	0.606	0.836899595	ns	ns
209	OTU_87	value	phyllosphere_yes	rhizosphere_yes	6	6	0.942621059	5.461115541	0.386	0.78045098	ns	ns
210	OTU_87	value	rhizosphere_no	rhizosphere_yes	3	6	0.575956129	2.611590736	0.61	0.83854827	ns	ns
211	OTU_33	value	phyllosphere_no	phyllosphere_yes	3	6	0.683549612	5.578587016	0.522	0.803338736	ns	ns
212	OTU_33	value	phyllosphere_no	rhizosphere_no	3	3	1.230271692	3.696802162	0.291	0.78045098	ns	ns
213	OTU_33	value	phyllosphere_no	rhizosphere_yes	3	6	1.354162063	2.995788381	0.269	0.78045098	ns	ns
214	OTU_33	value	phyllosphere_yes	rhizosphere_no	6	3	0.473665564	6.76706562	0.651	0.852337866	ns	ns
215	OTU_33	value	phyllosphere_yes	rhizosphere_yes	6	6	0.508034631	7.36179867	0.626	0.843124103	ns	ns
216	OTU_33	value	rhizosphere_no	rhizosphere_yes	3	6	-0.030926424	3.801407227	0.977	0.994419171	ns	ns
217	OTU_29	value	phyllosphere_no	phyllosphere_yes	3	6	0.585747291	3.977497783	0.59	0.8310015	ns	ns
218	OTU_29	value	phyllosphere_no	rhizosphere_no	3	3	0.864472842	3.355183412	0.445	0.785232613	ns	ns
219	OTU_29	value	phyllosphere_no	rhizosphere_yes	3	6	1.382579771	2.220893084	0.289	0.78045098	ns	ns
220	OTU_29	value	phyllosphere_yes	rhizosphere_no	6	3	0.332572371	6.156658888	0.75	0.897466539	ns	ns
221	OTU_29	value	phyllosphere_yes	rhizosphere_yes	6	6	0.977710455	6.138317695	0.365	0.78045098	ns	ns
222	OTU_29	value	rhizosphere_no	rhizosphere_yes	3	6	0.600220469	2.576144064	0.597	0.83274528	ns	ns
223	OTU_450	value	phyllosphere_no	phyllosphere_yes	3	6	-0.356097455	6.998798823	0.732	0.892711919	ns	ns
224	OTU_450	value	phyllosphere_no	rhizosphere_no	3	3	-0.229136266	2.774283038	0.835	0.938469021	ns	ns
225	OTU_450	value	phyllosphere_no	rhizosphere_yes	3	6	0.825774863	2.805715238	0.473	0.792815145	ns	ns
226	OTU_450	value	phyllosphere_yes	rhizosphere_no	6	3	0.036700124	4.048153284	0.972	0.993429505	ns	ns
227	OTU_450	value	phyllosphere_yes	rhizosphere_yes	6	6	0.96425506	5.790540383	0.373	0.78045098	ns	ns
228	OTU_450	value	rhizosphere_no	rhizosphere_yes	3	6	0.643587115	2.157411712	0.582	0.826867196	ns	ns
229	OTU_35	value	phyllosphere_no	phyllosphere_yes	3	6	0.140848195	5.049019506	0.893	0.964953957	ns	ns
230	OTU_35	value	phyllosphere_no	rhizosphere_no	3	3	0.325885363	3.956595093	0.761	0.90400348	ns	ns
231	OTU_35	value	phyllosphere_no	rhizosphere_yes	3	6	1.001365959	2.138268712	0.416	0.78045098	ns	ns
232	OTU_35	value	phyllosphere_yes	rhizosphere_no	6	3	0.200249955	5.572481069	0.848	0.945720226	ns	ns
233	OTU_35	value	phyllosphere_yes	rhizosphere_yes	6	6	0.929720758	5.446508353	0.392	0.78045098	ns	ns
234	OTU_35	value	rhizosphere_no	rhizosphere_yes	3	6	0.630971258	2.170985536	0.588	0.829740699	ns	ns
235	OTU_44	value	phyllosphere_no	phyllosphere_yes	3	6	0.011318281	5.647386554	0.991	0.998329333	ns	ns
236	OTU_44	value	phyllosphere_no	rhizosphere_no	3	3	0.263230447	2.208598732	0.815	0.928778452	ns	ns
237	OTU_44	value	phyllosphere_no	rhizosphere_yes	3	6	1.252013919	6.763356804	0.252	0.78045098	ns	ns
238	OTU_44	value	phyllosphere_yes	rhizosphere_no	6	3	0.19604006	5.022311086	0.852	0.947367486	ns	ns
239	OTU_44	value	phyllosphere_yes	rhizosphere_yes	6	6	0.639554701	7.550935868	0.541	0.810195064	ns	ns
240	OTU_44	value	rhizosphere_no	rhizosphere_yes	3	6	0.33509658	2.867142728	0.761	0.90400348	ns	ns
241	OTU_271	value	phyllosphere_no	phyllosphere_yes	3	6	0.861799252	2.641674559	0.46	0.79233945	ns	ns
242	OTU_271	value	phyllosphere_no	rhizosphere_no	3	3	1.21902731	2.908070142	0.312	0.78045098	ns	ns
243	OTU_271	value	phyllosphere_no	rhizosphere_yes	3	6	1.242088894	2.315956442	0.325	0.78045098	ns	ns
244	OTU_271	value	phyllosphere_yes	rhizosphere_no	6	3	0.686543787	4.638451828	0.525	0.803338736	ns	ns
245	OTU_271	value	phyllosphere_yes	rhizosphere_yes	6	6	0.753723569	8.999910624	0.47	0.792815145	ns	ns
246	OTU_271	value	rhizosphere_no	rhizosphere_yes	3	6	-0.121140506	3.357378824	0.91	0.971857224	ns	ns
247	OTU_43	value	phyllosphere_no	phyllosphere_yes	3	6	0.002050386	6.9266307	0.998	0.998797974	ns	ns
248	OTU_43	value	phyllosphere_no	rhizosphere_no	3	3	1.794873127	3.429009091	0.159	0.78045098	ns	ns
249	OTU_43	value	phyllosphere_no	rhizosphere_yes	3	6	1.792260854	2.875855864	0.175	0.78045098	ns	ns
250	OTU_43	value	phyllosphere_yes	rhizosphere_no	6	3	1.369816691	6.589500772	0.216	0.78045098	ns	ns
251	OTU_43	value	phyllosphere_yes	rhizosphere_yes	6	6	1.3206483	6.031631275	0.235	0.78045098	ns	ns
252	OTU_43	value	rhizosphere_no	rhizosphere_yes	3	6	-0.211588281	4.085579956	0.843	0.942663788	ns	ns
253	OTU_46	value	phyllosphere_no	phyllosphere_yes	3	6	0.868019965	2.960814995	0.45	0.790067348	ns	ns
254	OTU_46	value	phyllosphere_no	rhizosphere_no	3	3	1.165743778	2.394708258	0.347	0.78045098	ns	ns
255	OTU_46	value	phyllosphere_no	rhizosphere_yes	3	6	1.087639886	2.222979628	0.381	0.78045098	ns	ns
256	OTU_46	value	phyllosphere_yes	rhizosphere_no	6	3	0.453169125	6.990006807	0.664	0.857695218	ns	ns
257	OTU_46	value	phyllosphere_yes	rhizosphere_yes	6	6	0.289964992	7.263254248	0.78	0.912145749	ns	ns
258	OTU_46	value	rhizosphere_no	rhizosphere_yes	3	6	-0.267968366	4.290068354	0.801	0.922058553	ns	ns
259	OTU_182	value	phyllosphere_no	phyllosphere_yes	3	6	1.155382634	2.342828507	0.352	0.78045098	ns	ns
260	OTU_182	value	phyllosphere_no	rhizosphere_no	3	3	0.212676989	3.989741502	0.842	0.942663788	ns	ns
261	OTU_182	value	phyllosphere_no	rhizosphere_yes	3	6	1.152053965	2.076561083	0.365	0.78045098	ns	ns
262	OTU_182	value	phyllosphere_yes	rhizosphere_no	6	3	-0.819427756	2.309164427	0.488	0.794204738	ns	ns
263	OTU_182	value	phyllosphere_yes	rhizosphere_yes	6	6	-0.124320985	7.159048808	0.904	0.970417381	ns	ns
264	OTU_182	value	rhizosphere_no	rhizosphere_yes	3	6	0.805101318	2.069135331	0.503	0.795604465	ns	ns
265	OTU_41	value	phyllosphere_no	phyllosphere_yes	3	6	0.597040907	2.473874313	0.601	0.834290203	ns	ns
266	OTU_41	value	phyllosphere_no	rhizosphere_no	3	3	1.127258474	2.079621022	0.373	0.78045098	ns	ns
267	OTU_41	value	phyllosphere_no	rhizosphere_yes	3	6	0.902865598	2.053133656	0.46	0.79233945	ns	ns
268	OTU_41	value	phyllosphere_yes	rhizosphere_no	6	3	1.382307257	6.400589356	0.213	0.78045098	ns	ns
269	OTU_41	value	phyllosphere_yes	rhizosphere_yes	6	6	0.776938004	6.134399691	0.466	0.792815145	ns	ns
270	OTU_41	value	rhizosphere_no	rhizosphere_yes	3	6	-1.261180747	4.709255073	0.266	0.78045098	ns	ns
271	OTU_45	value	phyllosphere_no	phyllosphere_yes	3	6	-1.064987813	5.00002382	0.336	0.78045098	ns	ns
272	OTU_45	value	phyllosphere_no	rhizosphere_no	3	3	1	2	0.423	0.78045098	ns	ns
273	OTU_45	value	phyllosphere_no	rhizosphere_yes	3	6	-1.035290943	5.000365685	0.348	0.78045098	ns	ns
274	OTU_45	value	phyllosphere_yes	rhizosphere_no	6	3	1.066532446	5	0.335	0.78045098	ns	ns
275	OTU_45	value	phyllosphere_yes	rhizosphere_yes	6	6	0.775890342	5.648603608	0.469	0.792815145	ns	ns
276	OTU_45	value	rhizosphere_no	rhizosphere_yes	3	6	-1.041357142	5	0.345	0.78045098	ns	ns
277	OTU_111	value	phyllosphere_no	phyllosphere_yes	3	6	0.497452311	3.278940979	0.65	0.852217179	ns	ns
278	OTU_111	value	phyllosphere_no	rhizosphere_no	3	3	0.881665793	2.866750154	0.446	0.786258216	ns	ns
279	OTU_111	value	phyllosphere_no	rhizosphere_yes	3	6	0.857693188	2.219202888	0.474	0.792815145	ns	ns
280	OTU_111	value	phyllosphere_yes	rhizosphere_no	6	3	0.56082527	6.363096439	0.594	0.83274528	ns	ns
281	OTU_111	value	phyllosphere_yes	rhizosphere_yes	6	6	0.522440887	6.722505999	0.618	0.841403191	ns	ns
282	OTU_111	value	rhizosphere_no	rhizosphere_yes	3	6	-0.181657145	2.992466585	0.867	0.955557675	ns	ns
283	OTU_807	value	phyllosphere_no	phyllosphere_yes	3	6	0.215985378	4.466538317	0.839	0.94099313	ns	ns
284	OTU_807	value	phyllosphere_no	rhizosphere_no	3	3	1.361825926	2.325269291	0.29	0.78045098	ns	ns
285	OTU_807	value	phyllosphere_no	rhizosphere_yes	3	6	-0.069894479	6.891605055	0.946	0.982124587	ns	ns
286	OTU_807	value	phyllosphere_yes	rhizosphere_no	6	3	1.387231386	6.174061547	0.213	0.78045098	ns	ns
287	OTU_807	value	phyllosphere_yes	rhizosphere_yes	6	6	-0.247297838	7.836551401	0.811	0.926751369	ns	ns
288	OTU_807	value	rhizosphere_no	rhizosphere_yes	3	6	-1.085335733	5.410697861	0.324	0.78045098	ns	ns
289	OTU_241	value	phyllosphere_no	phyllosphere_yes	3	6	1.063008239	2.010002879	0.399	0.78045098	ns	ns
290	OTU_241	value	phyllosphere_no	rhizosphere_no	3	3	1.077400616	2.010345808	0.393	0.78045098	ns	ns
291	OTU_241	value	phyllosphere_no	rhizosphere_yes	3	6	1.054271537	2.008121531	0.402	0.78045098	ns	ns
292	OTU_241	value	phyllosphere_yes	rhizosphere_no	6	3	0.202737262	5.629478461	0.846	0.944331153	ns	ns
293	OTU_241	value	phyllosphere_yes	rhizosphere_yes	6	6	-0.133673194	9.893540947	0.896	0.966804598	ns	ns
294	OTU_241	value	rhizosphere_no	rhizosphere_yes	3	6	-0.345201391	5.110818858	0.744	0.895192	ns	ns
295	OTU_90	value	phyllosphere_no	phyllosphere_yes	3	6	-0.967132866	6.558039793	0.368	0.78045098	ns	ns
296	OTU_90	value	phyllosphere_no	rhizosphere_no	3	3	0.199542031	2.803438481	0.855	0.949285292	ns	ns
297	OTU_90	value	phyllosphere_no	rhizosphere_yes	3	6	-0.732061609	5.73851373	0.493	0.794204738	ns	ns
298	OTU_90	value	phyllosphere_yes	rhizosphere_no	6	3	0.910235632	5.798558013	0.399	0.78045098	ns	ns
299	OTU_90	value	phyllosphere_yes	rhizosphere_yes	6	6	-0.080475629	8.410432937	0.938	0.981610523	ns	ns
300	OTU_90	value	rhizosphere_no	rhizosphere_yes	3	6	-0.762654661	6.996537769	0.471	0.792815145	ns	ns
301	OTU_330	value	phyllosphere_no	phyllosphere_yes	3	6	0.370059873	6.966017198	0.722	0.884249837	ns	ns
302	OTU_330	value	phyllosphere_no	rhizosphere_no	3	3	4.500545756	2.693522499	0.026	0.78045098	ns	*
303	OTU_330	value	phyllosphere_no	rhizosphere_yes	3	6	1.210891403	6.993588649	0.265	0.78045098	ns	ns
304	OTU_330	value	phyllosphere_yes	rhizosphere_no	6	3	2.770424148	5.766397497	0.034	0.78045098	ns	*
305	OTU_330	value	phyllosphere_yes	rhizosphere_yes	6	6	0.75759899	9.883543005	0.466	0.792815145	ns	ns
306	OTU_330	value	rhizosphere_no	rhizosphere_yes	3	6	-1.51807065	5.628104542	0.183	0.78045098	ns	ns
307	OTU_70	value	phyllosphere_no	phyllosphere_yes	3	6	1.198764686	6.991367734	0.27	0.78045098	ns	ns
308	OTU_70	value	phyllosphere_no	rhizosphere_no	3	3	0.822188093	2.441283746	0.484	0.794204738	ns	ns
309	OTU_70	value	phyllosphere_no	rhizosphere_yes	3	6	4.550667691	2.611429096	0.027	0.78045098	ns	*
310	OTU_70	value	phyllosphere_yes	rhizosphere_no	6	3	0.122428125	3.085893613	0.91	0.971857224	ns	ns
311	OTU_70	value	phyllosphere_yes	rhizosphere_yes	6	6	1.715285021	5.635001092	0.14	0.78045098	ns	ns
312	OTU_70	value	rhizosphere_no	rhizosphere_yes	3	6	0.756199675	2.066287648	0.526	0.803338736	ns	ns
313	OTU_121	value	phyllosphere_no	phyllosphere_yes	3	6	0.018335687	4.587303367	0.986	0.99661642	ns	ns
314	OTU_121	value	phyllosphere_no	rhizosphere_no	3	3	0.941107702	2.736616453	0.422	0.78045098	ns	ns
315	OTU_121	value	phyllosphere_no	rhizosphere_yes	3	6	1.135704565	2.156000711	0.367	0.78045098	ns	ns
316	OTU_121	value	phyllosphere_yes	rhizosphere_no	6	3	1.107407922	6.903825439	0.305	0.78045098	ns	ns
317	OTU_121	value	phyllosphere_yes	rhizosphere_yes	6	6	1.386424457	5.609637901	0.218	0.78045098	ns	ns
318	OTU_121	value	rhizosphere_no	rhizosphere_yes	3	6	0.272242994	2.843711253	0.804	0.922965454	ns	ns
319	OTU_127	value	phyllosphere_no	phyllosphere_yes	3	6	0.266873022	4.258486462	0.802	0.922361409	ns	ns
320	OTU_127	value	phyllosphere_no	rhizosphere_no	3	3	1.163409964	2.46563553	0.345	0.78045098	ns	ns
321	OTU_127	value	phyllosphere_no	rhizosphere_yes	3	6	1.101369535	2.202858597	0.376	0.78045098	ns	ns
322	OTU_127	value	phyllosphere_yes	rhizosphere_no	6	3	1.105517353	6.627511888	0.307	0.78045098	ns	ns
323	OTU_127	value	phyllosphere_yes	rhizosphere_yes	6	6	1.035285813	5.913707099	0.341	0.78045098	ns	ns
324	OTU_127	value	rhizosphere_no	rhizosphere_yes	3	6	-0.2477924	3.782433019	0.817	0.929376702	ns	ns
325	OTU_378	value	phyllosphere_no	phyllosphere_yes	3	6	0.020157855	6.539870356	0.985	0.996410291	ns	ns
326	OTU_378	value	phyllosphere_no	rhizosphere_no	3	3	0.130488334	3.999935967	0.902	0.970417381	ns	ns
327	OTU_378	value	phyllosphere_no	rhizosphere_yes	3	6	1.582756733	2.253185632	0.24	0.78045098	ns	ns
328	OTU_378	value	phyllosphere_yes	rhizosphere_no	6	3	0.097283165	6.553619057	0.925	0.978415493	ns	ns
329	OTU_378	value	phyllosphere_yes	rhizosphere_yes	6	6	1.294024589	5.423789891	0.248	0.78045098	ns	ns
330	OTU_378	value	rhizosphere_no	rhizosphere_yes	3	6	1.409360168	2.255251	0.281	0.78045098	ns	ns
331	OTU_1600	value	phyllosphere_no	phyllosphere_yes	3	6	0.764804132	3.584634886	0.492	0.794204738	ns	ns
332	OTU_1600	value	phyllosphere_no	rhizosphere_no	3	3	-0.259788081	3.551412967	0.809	0.925592626	ns	ns
333	OTU_1600	value	phyllosphere_no	rhizosphere_yes	3	6	-1.098806809	6.670997147	0.31	0.78045098	ns	ns
334	OTU_1600	value	phyllosphere_yes	rhizosphere_no	6	3	-0.860489292	2.744389864	0.458	0.79233945	ns	ns
335	OTU_1600	value	phyllosphere_yes	rhizosphere_yes	6	6	-1.579237328	5.849784563	0.167	0.78045098	ns	ns
336	OTU_1600	value	rhizosphere_no	rhizosphere_yes	3	6	-0.821688903	6.950966092	0.439	0.785232613	ns	ns
337	OTU_49	value	phyllosphere_no	phyllosphere_yes	3	6	-0.135328552	6.838963806	0.896	0.966804598	ns	ns
338	OTU_49	value	phyllosphere_no	rhizosphere_no	3	3	2.022609354	2.411519199	0.158	0.78045098	ns	ns
339	OTU_49	value	phyllosphere_no	rhizosphere_yes	3	6	1.307302508	2.780481767	0.289	0.78045098	ns	ns
340	OTU_49	value	phyllosphere_yes	rhizosphere_no	6	3	1.697353939	5.543421405	0.145	0.78045098	ns	ns
341	OTU_49	value	phyllosphere_yes	rhizosphere_yes	6	6	1.166719041	6.020360286	0.287	0.78045098	ns	ns
342	OTU_49	value	rhizosphere_no	rhizosphere_yes	3	6	-1.298166563	6.830097419	0.236	0.78045098	ns	ns
343	OTU_50	value	phyllosphere_no	phyllosphere_yes	3	6	0.443085792	5.975945791	0.673	0.86142614	ns	ns
344	OTU_50	value	phyllosphere_no	rhizosphere_no	3	3	1.098139131	2.384323207	0.371	0.78045098	ns	ns
345	OTU_50	value	phyllosphere_no	rhizosphere_yes	3	6	2.825939105	6.9597305	0.026	0.78045098	ns	*
346	OTU_50	value	phyllosphere_yes	rhizosphere_no	6	3	0.517749799	5.412795905	0.625	0.843124103	ns	ns
347	OTU_50	value	phyllosphere_yes	rhizosphere_yes	6	6	1.068494412	7.20694962	0.32	0.78045098	ns	ns
348	OTU_50	value	rhizosphere_no	rhizosphere_yes	3	6	0.369153843	2.860400049	0.738	0.894220716	ns	ns
349	OTU_86	value	phyllosphere_no	phyllosphere_yes	3	6	-0.135938363	5.891077314	0.896	0.966804598	ns	ns
350	OTU_86	value	phyllosphere_no	rhizosphere_no	3	3	0.472268157	2.907328189	0.67	0.859825701	ns	ns
351	OTU_86	value	phyllosphere_no	rhizosphere_yes	3	6	0.867168184	2.721413395	0.456	0.791622746	ns	ns
352	OTU_86	value	phyllosphere_yes	rhizosphere_no	6	3	0.629187372	6.65150991	0.55	0.81405203	ns	ns
353	OTU_86	value	phyllosphere_yes	rhizosphere_yes	6	6	1.015632637	6.571656127	0.346	0.78045098	ns	ns
354	OTU_86	value	rhizosphere_no	rhizosphere_yes	3	6	0.643155591	4.911484196	0.549	0.813855113	ns	ns
355	OTU_76	value	phyllosphere_no	phyllosphere_yes	3	6	0.357664631	4.14854335	0.738	0.894220716	ns	ns
356	OTU_76	value	phyllosphere_no	rhizosphere_no	3	3	1.375940669	2.05453475	0.3	0.78045098	ns	ns
357	OTU_76	value	phyllosphere_no	rhizosphere_yes	3	6	0.913432507	2.342835025	0.445	0.785232613	ns	ns
358	OTU_76	value	phyllosphere_yes	rhizosphere_no	6	3	1.300397313	5.259270719	0.248	0.78045098	ns	ns
359	OTU_76	value	phyllosphere_yes	rhizosphere_yes	6	6	0.660279068	6.587147959	0.531	0.804642857	ns	ns
360	OTU_76	value	rhizosphere_no	rhizosphere_yes	3	6	-1.391153856	6.339459507	0.211	0.78045098	ns	ns
361	OTU_82	value	phyllosphere_no	phyllosphere_yes	3	6	0.987446419	2.226240861	0.418	0.78045098	ns	ns
362	OTU_82	value	phyllosphere_no	rhizosphere_no	3	3	1.000263215	2.153322469	0.416	0.78045098	ns	ns
363	OTU_82	value	phyllosphere_no	rhizosphere_yes	3	6	0.917078331	2.385803754	0.442	0.785232613	ns	ns
364	OTU_82	value	phyllosphere_yes	rhizosphere_no	6	3	0.01534552	6.522125464	0.988	0.997295699	ns	ns
365	OTU_82	value	phyllosphere_yes	rhizosphere_yes	6	6	-0.142868174	9.382622005	0.889	0.964150835	ns	ns
366	OTU_82	value	rhizosphere_no	rhizosphere_yes	3	6	-0.164844055	6.999464164	0.874	0.95849007	ns	ns
367	OTU_40	value	phyllosphere_no	phyllosphere_yes	3	6	0.672520729	6.536274717	0.524	0.803338736	ns	ns
368	OTU_40	value	phyllosphere_no	rhizosphere_no	3	3	1.367185271	3.995851698	0.243	0.78045098	ns	ns
369	OTU_40	value	phyllosphere_no	rhizosphere_yes	3	6	2.078835077	2.704306832	0.139	0.78045098	ns	ns
370	OTU_40	value	phyllosphere_yes	rhizosphere_no	6	3	0.572186517	6.418587807	0.587	0.829740699	ns	ns
371	OTU_40	value	phyllosphere_yes	rhizosphere_yes	6	6	0.93354193	6.143272174	0.386	0.78045098	ns	ns
372	OTU_40	value	rhizosphere_no	rhizosphere_yes	3	6	0.25426848	2.659248684	0.818	0.929376702	ns	ns
373	OTU_101	value	phyllosphere_no	phyllosphere_yes	3	6	0.515419676	5.626375893	0.626	0.843124103	ns	ns
374	OTU_101	value	phyllosphere_no	rhizosphere_no	3	3	0.308424969	3.772774548	0.774	0.909698343	ns	ns
375	OTU_101	value	phyllosphere_no	rhizosphere_yes	3	6	1.33435225	2.539125756	0.289	0.78045098	ns	ns
376	OTU_101	value	phyllosphere_yes	rhizosphere_no	6	3	-0.136264603	4.418092664	0.898	0.968684286	ns	ns
377	OTU_101	value	phyllosphere_yes	rhizosphere_yes	6	6	0.665269826	6.328993955	0.529	0.803557848	ns	ns
378	OTU_101	value	rhizosphere_no	rhizosphere_yes	3	6	0.686879767	2.323184865	0.554	0.815413255	ns	ns
379	OTU_243	value	phyllosphere_no	phyllosphere_yes	3	6	0.315987932	3.910795498	0.768	0.907438641	ns	ns
380	OTU_243	value	phyllosphere_no	rhizosphere_no	3	3	0.513586898	3.831337866	0.636	0.84597237	ns	ns
381	OTU_243	value	phyllosphere_no	rhizosphere_yes	3	6	1.405687559	2.011341452	0.294	0.78045098	ns	ns
382	OTU_243	value	phyllosphere_yes	rhizosphere_no	6	3	0.265181608	4.821928626	0.802	0.922361409	ns	ns
383	OTU_243	value	phyllosphere_yes	rhizosphere_yes	6	6	1.516849933	5.062241922	0.189	0.78045098	ns	ns
384	OTU_243	value	rhizosphere_no	rhizosphere_yes	3	6	0.922718891	2.017372066	0.453	0.790067348	ns	ns
385	OTU_94	value	phyllosphere_no	phyllosphere_yes	3	6	0.28088675	3.274042018	0.796	0.920535879	ns	ns
386	OTU_94	value	phyllosphere_no	rhizosphere_no	3	3	1.132946985	2.294917558	0.362	0.78045098	ns	ns
387	OTU_94	value	phyllosphere_no	rhizosphere_yes	3	6	0.805167893	2.487977636	0.49	0.794204738	ns	ns
388	OTU_94	value	phyllosphere_yes	rhizosphere_no	6	3	1.390531361	6.738559297	0.209	0.78045098	ns	ns
389	OTU_94	value	phyllosphere_yes	rhizosphere_yes	6	6	0.818116113	8.393914	0.436	0.784090038	ns	ns
390	OTU_94	value	rhizosphere_no	rhizosphere_yes	3	6	-0.735223381	6.678031757	0.487	0.794204738	ns	ns
391	OTU_73	value	phyllosphere_no	phyllosphere_yes	3	6	-0.537403551	6.87311751	0.608	0.837812844	ns	ns
392	OTU_73	value	phyllosphere_no	rhizosphere_no	3	3	0.156494112	3.999486769	0.883	0.96354717	ns	ns
393	OTU_73	value	phyllosphere_no	rhizosphere_yes	3	6	1.041697038	2.447181408	0.389	0.78045098	ns	ns
394	OTU_73	value	phyllosphere_yes	rhizosphere_no	6	3	0.643257293	6.856744811	0.541	0.810195064	ns	ns
395	OTU_73	value	phyllosphere_yes	rhizosphere_yes	6	6	1.181638359	5.314282604	0.288	0.78045098	ns	ns
396	OTU_73	value	rhizosphere_no	rhizosphere_yes	3	6	0.841239304	2.457660172	0.474	0.792815145	ns	ns
397	OTU_252	value	phyllosphere_no	phyllosphere_yes	3	6	-0.453392031	6.987247965	0.664	0.857695218	ns	ns
398	OTU_252	value	phyllosphere_no	rhizosphere_no	3	3	-0.071460736	3.987321019	0.946	0.982124587	ns	ns
399	OTU_252	value	phyllosphere_no	rhizosphere_yes	3	6	0.944582066	2.145249971	0.439	0.785232613	ns	ns
400	OTU_252	value	phyllosphere_yes	rhizosphere_no	6	3	0.408491571	6.943433897	0.695	0.871718698	ns	ns
401	OTU_252	value	phyllosphere_yes	rhizosphere_yes	6	6	1.10156864	5.130513958	0.32	0.78045098	ns	ns
402	OTU_252	value	rhizosphere_no	rhizosphere_yes	3	6	1.099375938	2.162796219	0.379	0.78045098	ns	ns
403	OTU_193	value	phyllosphere_no	phyllosphere_yes	3	6	0.426837673	5.529285293	0.686	0.866538462	ns	ns
404	OTU_193	value	phyllosphere_no	rhizosphere_no	3	3	2.108732563	2.050349488	0.166	0.78045098	ns	ns
405	OTU_193	value	phyllosphere_no	rhizosphere_yes	3	6	1.535799815	2.575827718	0.237	0.78045098	ns	ns
406	OTU_193	value	phyllosphere_yes	rhizosphere_no	6	3	1.576956028	5.134234689	0.174	0.78045098	ns	ns
407	OTU_193	value	phyllosphere_yes	rhizosphere_yes	6	6	1.013130196	6.4677195	0.347	0.78045098	ns	ns
408	OTU_193	value	rhizosphere_no	rhizosphere_yes	3	6	-1.238767412	5.825873381	0.263	0.78045098	ns	ns
409	OTU_277	value	phyllosphere_no	phyllosphere_yes	3	6	1.90912739	3.317697166	0.143	0.78045098	ns	ns
410	OTU_277	value	phyllosphere_no	rhizosphere_no	3	3	1.996362557	3.187217267	0.134	0.78045098	ns	ns
411	OTU_277	value	phyllosphere_no	rhizosphere_yes	3	6	1.161082114	3.99539039	0.31	0.78045098	ns	ns
412	OTU_277	value	phyllosphere_yes	rhizosphere_no	6	3	0.142072966	5.591610998	0.892	0.964150835	ns	ns
413	OTU_277	value	phyllosphere_yes	rhizosphere_yes	6	6	-0.874630204	9.590074461	0.403	0.78045098	ns	ns
414	OTU_277	value	rhizosphere_no	rhizosphere_yes	3	6	-0.992776905	6.517777724	0.356	0.78045098	ns	ns
415	OTU_52	value	phyllosphere_no	phyllosphere_yes	3	6	0.529702718	2.750165949	0.636	0.84597237	ns	ns
416	OTU_52	value	phyllosphere_no	rhizosphere_no	3	3	1	2	0.423	0.78045098	ns	ns
417	OTU_52	value	phyllosphere_no	rhizosphere_yes	3	6	-1.730065284	5.108644971	0.143	0.78045098	ns	ns
418	OTU_52	value	phyllosphere_yes	rhizosphere_no	6	3	1	5	0.363	0.78045098	ns	ns
419	OTU_52	value	phyllosphere_yes	rhizosphere_yes	6	6	-1.79798277	5.019749534	0.132	0.78045098	ns	ns
420	OTU_52	value	rhizosphere_no	rhizosphere_yes	3	6	-1.844197902	5	0.124	0.78045098	ns	ns
421	OTU_240	value	phyllosphere_no	phyllosphere_yes	3	6	0.100119621	4.464918359	0.925	0.978415493	ns	ns
422	OTU_240	value	phyllosphere_no	rhizosphere_no	3	3	1.353464882	2.053099778	0.306	0.78045098	ns	ns
423	OTU_240	value	phyllosphere_no	rhizosphere_yes	3	6	1.001003982	2.238422463	0.413	0.78045098	ns	ns
424	OTU_240	value	phyllosphere_yes	rhizosphere_no	6	3	1.581843157	5.218366824	0.172	0.78045098	ns	ns
425	OTU_240	value	phyllosphere_yes	rhizosphere_yes	6	6	1.115576114	5.972872085	0.307	0.78045098	ns	ns
426	OTU_240	value	rhizosphere_no	rhizosphere_yes	3	6	-1.239649422	6.665912089	0.257	0.78045098	ns	ns
427	OTU_298	value	phyllosphere_no	phyllosphere_yes	3	6	-0.460185237	6.309496164	0.661	0.856176268	ns	ns
428	OTU_298	value	phyllosphere_no	rhizosphere_no	3	3	-0.147803242	3.663548368	0.89	0.964150835	ns	ns
429	OTU_298	value	phyllosphere_no	rhizosphere_yes	3	6	0.744034828	2.21746571	0.528	0.803338736	ns	ns
430	OTU_298	value	phyllosphere_yes	rhizosphere_no	6	3	0.380024028	6.998721967	0.715	0.882005585	ns	ns
431	OTU_298	value	phyllosphere_yes	rhizosphere_yes	6	6	1.256962164	5.411995264	0.26	0.78045098	ns	ns
432	OTU_298	value	rhizosphere_no	rhizosphere_yes	3	6	1.234290907	2.410997851	0.324	0.78045098	ns	ns
433	OTU_178	value	phyllosphere_no	phyllosphere_yes	3	6	0.742226192	3.299256608	0.507	0.798567534	ns	ns
434	OTU_178	value	phyllosphere_no	rhizosphere_no	3	3	0.593055483	3.967316875	0.585	0.828308824	ns	ns
435	OTU_178	value	phyllosphere_no	rhizosphere_yes	3	6	1.480565468	2.284834235	0.262	0.78045098	ns	ns
436	OTU_178	value	phyllosphere_yes	rhizosphere_no	6	3	-0.043054085	3.559880767	0.968	0.990419619	ns	ns
437	OTU_178	value	phyllosphere_yes	rhizosphere_yes	6	6	1.109123138	7.153946243	0.303	0.78045098	ns	ns
438	OTU_178	value	rhizosphere_no	rhizosphere_yes	3	6	0.766298334	2.342808389	0.513	0.800629676	ns	ns
439	OTU_66	value	phyllosphere_no	phyllosphere_yes	3	6	0.469186225	3.802760246	0.665	0.858101375	ns	ns
440	OTU_66	value	phyllosphere_no	rhizosphere_no	3	3	1.206274676	2.30759017	0.337	0.78045098	ns	ns
441	OTU_66	value	phyllosphere_no	rhizosphere_yes	3	6	1.200484631	2.047361372	0.35	0.78045098	ns	ns
442	OTU_66	value	phyllosphere_yes	rhizosphere_no	6	3	0.971725517	6.442841745	0.366	0.78045098	ns	ns
443	OTU_66	value	phyllosphere_yes	rhizosphere_yes	6	6	0.974455741	5.275032288	0.372	0.78045098	ns	ns
444	OTU_66	value	rhizosphere_no	rhizosphere_yes	3	6	-0.149088964	2.632148045	0.892	0.964150835	ns	ns
445	OTU_84	value	phyllosphere_no	phyllosphere_yes	3	6	0.492301149	5.397106039	0.642	0.849140542	ns	ns
446	OTU_84	value	phyllosphere_no	rhizosphere_no	3	3	5.153737924	3.468179743	0.01	0.78045098	ns	**
447	OTU_84	value	phyllosphere_no	rhizosphere_yes	3	6	1.85875853	6.252326516	0.11	0.78045098	ns	ns
448	OTU_84	value	phyllosphere_yes	rhizosphere_no	6	3	1.331874269	5.855787127	0.232	0.78045098	ns	ns
449	OTU_84	value	phyllosphere_yes	rhizosphere_yes	6	6	0.482766394	7.569545047	0.643	0.84926662	ns	ns
450	OTU_84	value	rhizosphere_no	rhizosphere_yes	3	6	-1.392192338	6.965386385	0.207	0.78045098	ns	ns
451	OTU_202	value	phyllosphere_no	phyllosphere_yes	3	6	0.87032941	2.418012625	0.462	0.792815145	ns	ns
452	OTU_202	value	phyllosphere_no	rhizosphere_no	3	3	0.973989671	2.43347354	0.417	0.78045098	ns	ns
453	OTU_202	value	phyllosphere_no	rhizosphere_yes	3	6	0.839069687	2.363274445	0.478	0.793496905	ns	ns
454	OTU_202	value	phyllosphere_yes	rhizosphere_no	6	3	0.244501598	5.530811581	0.816	0.929376702	ns	ns
455	OTU_202	value	phyllosphere_yes	rhizosphere_yes	6	6	-0.087179966	9.953083107	0.932	0.979930148	ns	ns
456	OTU_202	value	rhizosphere_no	rhizosphere_yes	3	6	-0.337873321	5.187529794	0.749	0.896841518	ns	ns
457	OTU_568	value	phyllosphere_no	phyllosphere_yes	3	6	0.572986894	2.065244459	0.623	0.842710735	ns	ns
458	OTU_568	value	phyllosphere_no	rhizosphere_no	3	3	0.308680633	2.662900281	0.78	0.912145749	ns	ns
459	OTU_568	value	phyllosphere_no	rhizosphere_yes	3	6	0.543251081	2.161016251	0.638	0.846832803	ns	ns
460	OTU_568	value	phyllosphere_yes	rhizosphere_no	6	3	-0.563775276	2.390208396	0.621	0.842433165	ns	ns
461	OTU_568	value	phyllosphere_yes	rhizosphere_yes	6	6	-0.099954593	8.496770739	0.923	0.977952878	ns	ns
462	OTU_568	value	rhizosphere_no	rhizosphere_yes	3	6	0.47965954	2.977641641	0.664	0.857695218	ns	ns
463	OTU_27	value	phyllosphere_no	phyllosphere_yes	3	6	-0.188082477	4.753635706	0.859	0.951207608	ns	ns
464	OTU_27	value	phyllosphere_no	rhizosphere_no	3	3	0.787943525	3.091748912	0.487	0.794204738	ns	ns
465	OTU_27	value	phyllosphere_no	rhizosphere_yes	3	6	0.855774589	2.213512545	0.475	0.7930747	ns	ns
466	OTU_27	value	phyllosphere_yes	rhizosphere_no	6	3	1.155986525	6.987392671	0.286	0.78045098	ns	ns
467	OTU_27	value	phyllosphere_yes	rhizosphere_yes	6	6	1.312948785	5.772268352	0.239	0.78045098	ns	ns
468	OTU_27	value	rhizosphere_no	rhizosphere_yes	3	6	-0.032752124	2.736873861	0.976	0.994419171	ns	ns
469	OTU_150	value	phyllosphere_no	phyllosphere_yes	3	6	1.301297744	3.491082887	0.272	0.78045098	ns	ns
470	OTU_150	value	phyllosphere_no	rhizosphere_no	3	3	1.926186875	2.234644075	0.18	0.78045098	ns	ns
471	OTU_150	value	phyllosphere_no	rhizosphere_yes	3	6	1.595093139	2.400825617	0.231	0.78045098	ns	ns
472	OTU_150	value	phyllosphere_yes	rhizosphere_no	6	3	0.72835232	6.36170315	0.492	0.794204738	ns	ns
473	OTU_150	value	phyllosphere_yes	rhizosphere_yes	6	6	0.233741011	7.565869247	0.821	0.929971342	ns	ns
474	OTU_150	value	rhizosphere_no	rhizosphere_yes	3	6	-0.785549341	6.731616735	0.459	0.79233945	ns	ns
475	OTU_353	value	phyllosphere_no	phyllosphere_yes	3	6	-0.836962212	6.481310847	0.432	0.78251809	ns	ns
476	OTU_353	value	phyllosphere_no	rhizosphere_no	3	3	4.458965645	3.911581528	0.012	0.78045098	ns	*
477	OTU_353	value	phyllosphere_no	rhizosphere_yes	3	6	1.210356786	4.551514252	0.285	0.78045098	ns	ns
478	OTU_353	value	phyllosphere_yes	rhizosphere_no	6	3	3.240962881	6.184411801	0.017	0.78045098	ns	*
479	OTU_353	value	phyllosphere_yes	rhizosphere_yes	6	6	1.494732096	6.148269872	0.184	0.78045098	ns	ns
480	OTU_353	value	rhizosphere_no	rhizosphere_yes	3	6	-3.721400596	5.281468652	0.012	0.78045098	ns	*
481	OTU_59	value	phyllosphere_no	phyllosphere_yes	3	6	0.080485702	5.213607125	0.939	0.981610523	ns	ns
482	OTU_59	value	phyllosphere_no	rhizosphere_no	3	3	0.636160066	3.724102789	0.562	0.819405039	ns	ns
483	OTU_59	value	phyllosphere_no	rhizosphere_yes	3	6	1.444516415	2.124263551	0.279	0.78045098	ns	ns
484	OTU_59	value	phyllosphere_yes	rhizosphere_no	6	3	0.584555515	6.495261086	0.579	0.825415718	ns	ns
485	OTU_59	value	phyllosphere_yes	rhizosphere_yes	6	6	1.47436221	5.376057335	0.196	0.78045098	ns	ns
486	OTU_59	value	rhizosphere_no	rhizosphere_yes	3	6	0.861535651	2.21852297	0.472	0.792815145	ns	ns
487	OTU_118	value	phyllosphere_no	phyllosphere_yes	3	6	0.111229794	6.82469187	0.915	0.975532368	ns	ns
488	OTU_118	value	phyllosphere_no	rhizosphere_no	3	3	0.375401957	2.657529509	0.735	0.894047619	ns	ns
489	OTU_118	value	phyllosphere_no	rhizosphere_yes	3	6	1.364779066	6.497929424	0.218	0.78045098	ns	ns
490	OTU_118	value	phyllosphere_yes	rhizosphere_no	6	3	0.240834841	4.562365852	0.82	0.929679952	ns	ns
491	OTU_118	value	phyllosphere_yes	rhizosphere_yes	6	6	0.834106601	8.373091201	0.427	0.782139024	ns	ns
492	OTU_118	value	rhizosphere_no	rhizosphere_yes	3	6	0.420975597	3.014605462	0.702	0.873718926	ns	ns
493	OTU_261	value	phyllosphere_no	phyllosphere_yes	3	6	0.04616359	5.095244288	0.965	0.989236964	ns	ns
494	OTU_261	value	phyllosphere_no	rhizosphere_no	3	3	-1.299932682	2.429762999	0.303	0.78045098	ns	ns
495	OTU_261	value	phyllosphere_no	rhizosphere_yes	3	6	-0.039427722	5.932526579	0.97	0.992195587	ns	ns
496	OTU_261	value	phyllosphere_yes	rhizosphere_no	6	3	-1.333706002	2.346626003	0.297	0.78045098	ns	ns
497	OTU_261	value	phyllosphere_yes	rhizosphere_yes	6	6	-0.086660707	9.724813793	0.933	0.979930148	ns	ns
498	OTU_261	value	rhizosphere_no	rhizosphere_yes	3	6	1.276137792	2.490344197	0.308	0.78045098	ns	ns
499	OTU_155	value	phyllosphere_no	phyllosphere_yes	3	6	-0.740611765	5.233172167	0.491	0.794204738	ns	ns
500	OTU_155	value	phyllosphere_no	rhizosphere_no	3	3	-0.107376622	3.925802003	0.92	0.976979638	ns	ns
501	OTU_155	value	phyllosphere_no	rhizosphere_yes	3	6	-0.039755411	2.49633496	0.971	0.992677648	ns	ns
502	OTU_155	value	phyllosphere_yes	rhizosphere_no	6	3	0.681982666	5.915036028	0.521	0.803338736	ns	ns
503	OTU_155	value	phyllosphere_yes	rhizosphere_yes	6	6	0.985899264	6.43098914	0.36	0.78045098	ns	ns
504	OTU_155	value	rhizosphere_no	rhizosphere_yes	3	6	0.106997289	2.659023076	0.922	0.977952878	ns	ns
505	OTU_145	value	phyllosphere_no	phyllosphere_yes	3	6	-0.095734501	6.974089748	0.926	0.978876547	ns	ns
506	OTU_145	value	phyllosphere_no	rhizosphere_no	3	3	0.23705857	2.611445513	0.83	0.936212076	ns	ns
507	OTU_145	value	phyllosphere_no	rhizosphere_yes	3	6	0.574441235	4.074128832	0.596	0.83274528	ns	ns
508	OTU_145	value	phyllosphere_yes	rhizosphere_no	6	3	0.273643414	3.889863855	0.798	0.920863553	ns	ns
509	OTU_145	value	phyllosphere_yes	rhizosphere_yes	6	6	0.485406815	6.675577669	0.643	0.84926662	ns	ns
510	OTU_145	value	rhizosphere_no	rhizosphere_yes	3	6	0.022234818	2.317044149	0.984	0.996203829	ns	ns
511	OTU_105	value	phyllosphere_no	phyllosphere_yes	3	6	0.152789523	6.986828913	0.883	0.96354717	ns	ns
512	OTU_105	value	phyllosphere_no	rhizosphere_no	3	3	1.90222583	3.418078152	0.142	0.78045098	ns	ns
513	OTU_105	value	phyllosphere_no	rhizosphere_yes	3	6	1.915796297	2.903524461	0.154	0.78045098	ns	ns
514	OTU_105	value	phyllosphere_yes	rhizosphere_no	6	3	1.211222487	6.455570207	0.268	0.78045098	ns	ns
515	OTU_105	value	phyllosphere_yes	rhizosphere_yes	6	6	1.163329615	5.941294575	0.289	0.78045098	ns	ns
516	OTU_105	value	rhizosphere_no	rhizosphere_yes	3	6	-0.189638833	4.168535396	0.858	0.950660962	ns	ns
517	OTU_215	value	phyllosphere_no	phyllosphere_yes	3	6	2.017513638	2.68107443	0.148	0.78045098	ns	ns
518	OTU_215	value	phyllosphere_no	rhizosphere_no	3	3	2.75390246	2.379308036	0.091	0.78045098	ns	ns
519	OTU_215	value	phyllosphere_no	rhizosphere_yes	3	6	2.693664116	2.282883509	0.1	0.78045098	ns	ns
520	OTU_215	value	phyllosphere_yes	rhizosphere_no	6	3	1.385236698	6.772833429	0.21	0.78045098	ns	ns
521	OTU_215	value	phyllosphere_yes	rhizosphere_yes	6	6	1.260215291	8.58898679	0.241	0.78045098	ns	ns
522	OTU_215	value	rhizosphere_no	rhizosphere_yes	3	6	-0.238913185	4.918511989	0.821	0.929971342	ns	ns
523	OTU_181	value	phyllosphere_no	phyllosphere_yes	3	6	0.510327043	3.227040715	0.643	0.84926662	ns	ns
524	OTU_181	value	phyllosphere_no	rhizosphere_no	3	3	-0.502787662	2.280055995	0.66	0.855471177	ns	ns
525	OTU_181	value	phyllosphere_no	rhizosphere_yes	3	6	0.833442508	6.109602422	0.436	0.784090038	ns	ns
526	OTU_181	value	phyllosphere_yes	rhizosphere_no	6	3	-0.667211017	2.082581695	0.571	0.822441504	ns	ns
527	OTU_181	value	phyllosphere_yes	rhizosphere_yes	6	6	0.536402378	7.325010165	0.608	0.837812844	ns	ns
528	OTU_181	value	rhizosphere_no	rhizosphere_yes	3	6	0.813609387	2.340193385	0.49	0.794204738	ns	ns
529	OTU_343	value	phyllosphere_no	phyllosphere_yes	3	6	-0.278038506	4.903663496	0.792	0.91732264	ns	ns
530	OTU_343	value	phyllosphere_no	rhizosphere_no	3	3	0.044253692	3.541152343	0.967	0.99020589	ns	ns
531	OTU_343	value	phyllosphere_no	rhizosphere_yes	3	6	0.733680165	2.208831081	0.533	0.806696896	ns	ns
532	OTU_343	value	phyllosphere_yes	rhizosphere_no	6	3	0.383305757	6.613166698	0.714	0.881640908	ns	ns
533	OTU_343	value	phyllosphere_yes	rhizosphere_yes	6	6	1.271052196	5.71031672	0.253	0.78045098	ns	ns
534	OTU_343	value	rhizosphere_no	rhizosphere_yes	3	6	0.96692011	2.449648444	0.419	0.78045098	ns	ns
535	OTU_357	value	phyllosphere_no	phyllosphere_yes	3	6	0.155552322	5.292238579	0.882	0.96354717	ns	ns
536	OTU_357	value	phyllosphere_no	rhizosphere_no	3	3	0.704429779	2.460997576	0.542	0.810195064	ns	ns
537	OTU_357	value	phyllosphere_no	rhizosphere_yes	3	6	0.130431053	3.32032921	0.904	0.970417381	ns	ns
538	OTU_357	value	phyllosphere_yes	rhizosphere_no	6	3	0.5440159	6.183905294	0.605	0.836133603	ns	ns
539	OTU_357	value	phyllosphere_yes	rhizosphere_yes	6	6	-0.057382893	8.265009587	0.956	0.984310392	ns	ns
540	OTU_357	value	rhizosphere_no	rhizosphere_yes	3	6	-0.90688253	6.993012213	0.395	0.78045098	ns	ns
541	OTU_78	value	phyllosphere_no	phyllosphere_yes	3	6	0.375813128	5.093558476	0.722	0.884249837	ns	ns
542	OTU_78	value	phyllosphere_no	rhizosphere_no	3	3	1.087725635	3.935614999	0.339	0.78045098	ns	ns
543	OTU_78	value	phyllosphere_no	rhizosphere_yes	3	6	1.589363894	2.376474209	0.233	0.78045098	ns	ns
544	OTU_78	value	phyllosphere_yes	rhizosphere_no	6	3	0.760226309	5.732780791	0.477	0.793496905	ns	ns
545	OTU_78	value	phyllosphere_yes	rhizosphere_yes	6	6	1.242449629	6.163458654	0.259	0.78045098	ns	ns
546	OTU_78	value	rhizosphere_no	rhizosphere_yes	3	6	0.228317393	2.489627316	0.837	0.939591928	ns	ns
547	OTU_340	value	phyllosphere_no	phyllosphere_yes	3	6	-0.390080529	6.885005673	0.708	0.877405941	ns	ns
548	OTU_340	value	phyllosphere_no	rhizosphere_no	3	3	0.201369858	3.149526123	0.853	0.948198638	ns	ns
549	OTU_340	value	phyllosphere_no	rhizosphere_yes	3	6	0.536035615	2.841423361	0.631	0.84467484	ns	ns
550	OTU_340	value	phyllosphere_yes	rhizosphere_no	6	3	0.60105249	6.358642212	0.569	0.822262774	ns	ns
551	OTU_340	value	phyllosphere_yes	rhizosphere_yes	6	6	0.86276929	6.045847943	0.421	0.78045098	ns	ns
552	OTU_340	value	rhizosphere_no	rhizosphere_yes	3	6	0.495582	4.613760167	0.643	0.84926662	ns	ns
553	OTU_107	value	phyllosphere_no	phyllosphere_yes	3	6	-0.161486027	6.3092091	0.877	0.960657818	ns	ns
554	OTU_107	value	phyllosphere_no	rhizosphere_no	3	3	0.52476566	3.746468156	0.629	0.843669757	ns	ns
555	OTU_107	value	phyllosphere_no	rhizosphere_yes	3	6	1.715641245	2.101999586	0.222	0.78045098	ns	ns
556	OTU_107	value	phyllosphere_yes	rhizosphere_no	6	3	0.639352181	5.038895548	0.551	0.814124116	ns	ns
557	OTU_107	value	phyllosphere_yes	rhizosphere_yes	6	6	1.723076594	5.19497809	0.143	0.78045098	ns	ns
558	OTU_107	value	rhizosphere_no	rhizosphere_yes	3	6	0.665100713	2.059710347	0.573	0.822797323	ns	ns
559	OTU_749	value	phyllosphere_no	phyllosphere_yes	3	6	-0.532609283	6.956322681	0.611	0.83854827	ns	ns
560	OTU_749	value	phyllosphere_no	rhizosphere_no	3	3	0.903568908	2.487677716	0.445	0.785232613	ns	ns
561	OTU_749	value	phyllosphere_no	rhizosphere_yes	3	6	0.897095964	2.28449875	0.454	0.790343069	ns	ns
562	OTU_749	value	phyllosphere_yes	rhizosphere_no	6	3	1.269276663	5.555994796	0.255	0.78045098	ns	ns
563	OTU_749	value	phyllosphere_yes	rhizosphere_yes	6	6	1.26458767	5.330402376	0.258	0.78045098	ns	ns
564	OTU_749	value	rhizosphere_no	rhizosphere_yes	3	6	-0.068151345	4.339529895	0.949	0.982124587	ns	ns
565	OTU_255	value	phyllosphere_no	phyllosphere_yes	3	6	0.842190814	2.371283826	0.476	0.793496905	ns	ns
566	OTU_255	value	phyllosphere_no	rhizosphere_no	3	3	0.776826241	3.176870342	0.491	0.794204738	ns	ns
567	OTU_255	value	phyllosphere_no	rhizosphere_yes	3	6	1.309110896	2.042383786	0.318	0.78045098	ns	ns
568	OTU_255	value	phyllosphere_yes	rhizosphere_no	6	3	0.022911085	3.171362835	0.983	0.995728352	ns	ns
569	OTU_255	value	phyllosphere_yes	rhizosphere_yes	6	6	1.371865859	6.149507804	0.218	0.78045098	ns	ns
570	OTU_255	value	rhizosphere_no	rhizosphere_yes	3	6	0.727563175	2.131069584	0.538	0.809695391	ns	ns
571	OTU_366	value	phyllosphere_no	phyllosphere_yes	3	6	-1.502784826	5.791428703	0.185	0.78045098	ns	ns
572	OTU_366	value	phyllosphere_no	rhizosphere_no	3	3	-0.669039244	2.452865961	0.561	0.819033826	ns	ns
573	OTU_366	value	phyllosphere_no	rhizosphere_yes	3	6	-1.22464022	6.999332272	0.26	0.78045098	ns	ns
574	OTU_366	value	phyllosphere_yes	rhizosphere_no	6	3	0.720823766	6.360096499	0.497	0.794204738	ns	ns
575	OTU_366	value	phyllosphere_yes	rhizosphere_yes	6	6	0.8167456	7.018928427	0.441	0.785232613	ns	ns
576	OTU_366	value	rhizosphere_no	rhizosphere_yes	3	6	-0.056254767	3.179983207	0.958	0.985558904	ns	ns
577	OTU_130	value	phyllosphere_no	phyllosphere_yes	3	6	0.382764975	5.837896928	0.715	0.882005585	ns	ns
578	OTU_130	value	phyllosphere_no	rhizosphere_no	3	3	1.84550797	2.064887871	0.202	0.78045098	ns	ns
579	OTU_130	value	phyllosphere_no	rhizosphere_yes	3	6	-1.090239301	6.796974356	0.313	0.78045098	ns	ns
580	OTU_130	value	phyllosphere_yes	rhizosphere_no	6	3	1.269344606	5.152331394	0.259	0.78045098	ns	ns
581	OTU_130	value	phyllosphere_yes	rhizosphere_yes	6	6	-1.407653785	9.417580087	0.191	0.78045098	ns	ns
582	OTU_130	value	rhizosphere_no	rhizosphere_yes	3	6	-2.760888983	5.092117722	0.039	0.78045098	ns	*
583	OTU_643	value	phyllosphere_no	phyllosphere_yes	3	6	0.913840925	6.770008777	0.392	0.78045098	ns	ns
584	OTU_643	value	phyllosphere_no	rhizosphere_no	3	3	3.725727704	2	0.065	0.78045098	ns	ns
585	OTU_643	value	phyllosphere_no	rhizosphere_yes	3	6	1.345959777	6.831882315	0.221	0.78045098	ns	ns
586	OTU_643	value	phyllosphere_yes	rhizosphere_no	6	3	1.698586569	5	0.15	0.78045098	ns	ns
587	OTU_643	value	phyllosphere_yes	rhizosphere_yes	6	6	0.39983219	9.99281558	0.698	0.871718698	ns	ns
588	OTU_643	value	rhizosphere_no	rhizosphere_yes	3	6	-1.095619806	5	0.323	0.78045098	ns	ns
589	OTU_54	value	phyllosphere_no	phyllosphere_yes	3	6	0.332608516	4.345010354	0.755	0.901152257	ns	ns
590	OTU_54	value	phyllosphere_no	rhizosphere_no	3	3	0.296608184	3.375394952	0.784	0.913693358	ns	ns
591	OTU_54	value	phyllosphere_no	rhizosphere_yes	3	6	0.72087221	2.202473867	0.54	0.810195064	ns	ns
592	OTU_54	value	phyllosphere_yes	rhizosphere_no	6	3	-0.066598429	6.482009752	0.949	0.982124587	ns	ns
593	OTU_54	value	phyllosphere_yes	rhizosphere_yes	6	6	0.41117018	5.876229615	0.696	0.871718698	ns	ns
594	OTU_54	value	rhizosphere_no	rhizosphere_yes	3	6	0.579293146	2.516767073	0.61	0.83854827	ns	ns
595	OTU_85	value	phyllosphere_no	phyllosphere_yes	3	6	-0.325881061	5.917121952	0.756	0.9012	ns	ns
596	OTU_85	value	phyllosphere_no	rhizosphere_no	3	3	1.222846485	2.227417922	0.335	0.78045098	ns	ns
597	OTU_85	value	phyllosphere_no	rhizosphere_yes	3	6	0.698414957	2.063000801	0.555	0.815413255	ns	ns
598	OTU_85	value	phyllosphere_yes	rhizosphere_no	6	3	1.615096346	5.500293643	0.162	0.78045098	ns	ns
599	OTU_85	value	phyllosphere_yes	rhizosphere_yes	6	6	1.118303171	5.14409519	0.313	0.78045098	ns	ns
600	OTU_85	value	rhizosphere_no	rhizosphere_yes	3	6	-2.052087662	3.155199517	0.128	0.78045098	ns	ns
601	OTU_138	value	phyllosphere_no	phyllosphere_yes	3	6	-0.717963032	6.840569119	0.497	0.794204738	ns	ns
602	OTU_138	value	phyllosphere_no	rhizosphere_no	3	3	0.654814891	2.447823253	0.569	0.822262774	ns	ns
603	OTU_138	value	phyllosphere_no	rhizosphere_yes	3	6	0.364400218	2.792487917	0.741	0.895192	ns	ns
604	OTU_138	value	phyllosphere_yes	rhizosphere_no	6	3	1.156705328	5.305658119	0.297	0.78045098	ns	ns
605	OTU_138	value	phyllosphere_yes	rhizosphere_yes	6	6	0.994537649	5.524718752	0.362	0.78045098	ns	ns
606	OTU_138	value	rhizosphere_no	rhizosphere_yes	3	6	-0.532556436	6.744838565	0.611	0.83854827	ns	ns
607	OTU_142	value	phyllosphere_no	phyllosphere_yes	3	6	0.606017893	2.640413351	0.593	0.832416822	ns	ns
608	OTU_142	value	phyllosphere_no	rhizosphere_no	3	3	0.965514672	2.420861288	0.421	0.78045098	ns	ns
609	OTU_142	value	phyllosphere_no	rhizosphere_yes	3	6	1.342389993	2.137927537	0.304	0.78045098	ns	ns
610	OTU_142	value	phyllosphere_yes	rhizosphere_no	6	3	0.713520864	6.523001726	0.5	0.794204738	ns	ns
611	OTU_142	value	phyllosphere_yes	rhizosphere_yes	6	6	1.643943333	7.107626402	0.144	0.78045098	ns	ns
612	OTU_142	value	rhizosphere_no	rhizosphere_yes	3	6	0.932320112	3.351592973	0.413	0.78045098	ns	ns
613	OTU_91	value	phyllosphere_no	phyllosphere_yes	3	6	0.454093023	3.840797077	0.674	0.86142614	ns	ns
614	OTU_91	value	phyllosphere_no	rhizosphere_no	3	3	1.758628957	2.183480817	0.21	0.78045098	ns	ns
615	OTU_91	value	phyllosphere_no	rhizosphere_yes	3	6	1.526370366	2.232872304	0.254	0.78045098	ns	ns
616	OTU_91	value	phyllosphere_yes	rhizosphere_no	6	3	1.802723865	5.941029075	0.122	0.78045098	ns	ns
617	OTU_91	value	phyllosphere_yes	rhizosphere_yes	6	6	1.456429851	6.286508672	0.193	0.78045098	ns	ns
618	OTU_91	value	rhizosphere_no	rhizosphere_yes	3	6	-0.712880213	6.225206752	0.502	0.795362869	ns	ns
619	OTU_156	value	phyllosphere_no	phyllosphere_yes	3	6	-0.850491489	6.997657612	0.423	0.78045098	ns	ns
620	OTU_156	value	phyllosphere_no	rhizosphere_no	3	3	0.688362449	2.920379121	0.542	0.810195064	ns	ns
621	OTU_156	value	phyllosphere_no	rhizosphere_yes	3	6	0.260275905	3.072789077	0.811	0.926751369	ns	ns
622	OTU_156	value	phyllosphere_yes	rhizosphere_no	6	3	1.411664521	5.851665688	0.209	0.78045098	ns	ns
623	OTU_156	value	phyllosphere_yes	rhizosphere_yes	6	6	1.127243555	5.972124987	0.303	0.78045098	ns	ns
624	OTU_156	value	rhizosphere_no	rhizosphere_yes	3	6	-0.673647889	5.829462749	0.526	0.803338736	ns	ns
625	OTU_663	value	phyllosphere_no	phyllosphere_yes	3	6	-1.249753288	5.807997232	0.259	0.78045098	ns	ns
626	OTU_663	value	phyllosphere_no	rhizosphere_no	3	3	0.339307508	3.178553687	0.756	0.9012	ns	ns
627	OTU_663	value	phyllosphere_no	rhizosphere_yes	3	6	0.301613512	4.944406152	0.775	0.909698343	ns	ns
628	OTU_663	value	phyllosphere_yes	rhizosphere_no	6	3	1.336883265	6.82314843	0.224	0.78045098	ns	ns
629	OTU_663	value	phyllosphere_yes	rhizosphere_yes	6	6	1.377784647	5.643962336	0.22	0.78045098	ns	ns
630	OTU_663	value	rhizosphere_no	rhizosphere_yes	3	6	-0.147357023	3.001448764	0.892	0.964150835	ns	ns
631	OTU_151	value	phyllosphere_no	phyllosphere_yes	3	6	1.613415729	6.848218964	0.152	0.78045098	ns	ns
632	OTU_151	value	phyllosphere_no	rhizosphere_no	3	3	4.405270126	2.391126224	0.034	0.78045098	ns	*
633	OTU_151	value	phyllosphere_no	rhizosphere_yes	3	6	1.971295073	3.616357882	0.127	0.78045098	ns	ns
634	OTU_151	value	phyllosphere_yes	rhizosphere_no	6	3	1.368400518	5.513138761	0.224	0.78045098	ns	ns
635	OTU_151	value	phyllosphere_yes	rhizosphere_yes	6	6	-0.266513857	7.005384853	0.798	0.920863553	ns	ns
636	OTU_151	value	rhizosphere_no	rhizosphere_yes	3	6	-3.309539466	6.781643111	0.014	0.78045098	ns	*
637	OTU_236	value	phyllosphere_no	phyllosphere_yes	3	6	0.414790818	5.597166476	0.694	0.870979278	ns	ns
638	OTU_236	value	phyllosphere_no	rhizosphere_no	3	3	3.152612691	3.079623799	0.049	0.78045098	ns	*
639	OTU_236	value	phyllosphere_no	rhizosphere_yes	3	6	-0.00086599	5.257770938	0.999	0.999266116	ns	ns
640	OTU_236	value	phyllosphere_yes	rhizosphere_no	6	3	1.123209007	6.62123232	0.3	0.78045098	ns	ns
641	OTU_236	value	phyllosphere_yes	rhizosphere_yes	6	6	-0.232571203	8.546297803	0.822	0.930542659	ns	ns
642	OTU_236	value	rhizosphere_no	rhizosphere_yes	3	6	-1.030328184	5.821595589	0.344	0.78045098	ns	ns
643	OTU_216	value	phyllosphere_no	phyllosphere_yes	3	6	-0.428622573	5.536331851	0.684	0.866246206	ns	ns
644	OTU_216	value	phyllosphere_no	rhizosphere_no	3	3	0.233203224	2.408122167	0.834	0.937906559	ns	ns
645	OTU_216	value	phyllosphere_no	rhizosphere_yes	3	6	0.169558213	6.74620459	0.87	0.957156863	ns	ns
646	OTU_216	value	phyllosphere_yes	rhizosphere_no	6	3	0.499836345	6.844638759	0.633	0.84467484	ns	ns
647	OTU_216	value	phyllosphere_yes	rhizosphere_yes	6	6	0.479137203	7.171788735	0.646	0.850834795	ns	ns
648	OTU_216	value	rhizosphere_no	rhizosphere_yes	3	6	-0.102975073	3.75638709	0.923	0.977952878	ns	ns
649	OTU_926	value	phyllosphere_no	phyllosphere_yes	3	6	1.266306462	2.101362148	0.328	0.78045098	ns	ns
650	OTU_926	value	phyllosphere_no	rhizosphere_no	3	3	1.270153107	2.036983303	0.33	0.78045098	ns	ns
651	OTU_926	value	phyllosphere_no	rhizosphere_yes	3	6	1.205095626	2.068967747	0.348	0.78045098	ns	ns
652	OTU_926	value	phyllosphere_yes	rhizosphere_no	6	3	-0.033016149	6.990163729	0.975	0.994419171	ns	ns
653	OTU_926	value	phyllosphere_yes	rhizosphere_yes	6	6	-0.324486263	9.654751214	0.752	0.898428253	ns	ns
654	OTU_926	value	rhizosphere_no	rhizosphere_yes	3	6	-0.373093371	6.860128805	0.72	0.883818241	ns	ns
655	OTU_210	value	phyllosphere_no	phyllosphere_yes	3	6	0.379323123	3.138890347	0.729	0.890789131	ns	ns
656	OTU_210	value	phyllosphere_no	rhizosphere_no	3	3	0.784746534	3.148739792	0.487	0.794204738	ns	ns
657	OTU_210	value	phyllosphere_no	rhizosphere_yes	3	6	-0.104901142	6.392250096	0.92	0.976979638	ns	ns
658	OTU_210	value	phyllosphere_yes	rhizosphere_no	6	3	0.616812091	5.334336992	0.563	0.819405039	ns	ns
659	OTU_210	value	phyllosphere_yes	rhizosphere_yes	6	6	-0.461856638	6.926174081	0.658	0.854353389	ns	ns
660	OTU_210	value	rhizosphere_no	rhizosphere_yes	3	6	-0.821411133	6.694841497	0.44	0.785232613	ns	ns
661	OTU_131	value	phyllosphere_no	phyllosphere_yes	3	6	-0.246282744	3.938754503	0.818	0.929376702	ns	ns
662	OTU_131	value	phyllosphere_no	rhizosphere_no	3	3	0.379438233	2.055215165	0.74	0.89462331	ns	ns
663	OTU_131	value	phyllosphere_no	rhizosphere_yes	3	6	-0.448535718	4.644207016	0.674	0.86142614	ns	ns
664	OTU_131	value	phyllosphere_yes	rhizosphere_no	6	3	0.985544913	5.291470939	0.367	0.78045098	ns	ns
665	OTU_131	value	phyllosphere_yes	rhizosphere_yes	6	6	-0.26378993	9.731275188	0.797	0.920863553	ns	ns
666	OTU_131	value	rhizosphere_no	rhizosphere_yes	3	6	-1.178647098	5.209993865	0.29	0.78045098	ns	ns
667	OTU_191	value	phyllosphere_no	phyllosphere_yes	3	6	0.368146841	2.725986932	0.739	0.89462331	ns	ns
668	OTU_191	value	phyllosphere_no	rhizosphere_no	3	3	0.805273386	2.049787148	0.503	0.795604465	ns	ns
669	OTU_191	value	phyllosphere_no	rhizosphere_yes	3	6	0.773920024	2.217833257	0.513	0.800629676	ns	ns
670	OTU_191	value	phyllosphere_yes	rhizosphere_no	6	3	0.951044267	5.666505605	0.38	0.78045098	ns	ns
671	OTU_191	value	phyllosphere_yes	rhizosphere_yes	6	6	0.827717065	7.808402941	0.432	0.78251809	ns	ns
672	OTU_191	value	rhizosphere_no	rhizosphere_yes	3	6	-0.061678573	6.689059112	0.953	0.982838506	ns	ns
673	OTU_141	value	phyllosphere_no	phyllosphere_yes	3	6	-0.004424285	6.847189721	0.997	0.998329333	ns	ns
674	OTU_141	value	phyllosphere_no	rhizosphere_no	3	3	-0.29149984	3.039523145	0.789	0.915542336	ns	ns
675	OTU_141	value	phyllosphere_no	rhizosphere_yes	3	6	0.827189198	4.138470495	0.453	0.790067348	ns	ns
676	OTU_141	value	phyllosphere_yes	rhizosphere_no	6	3	-0.264917866	4.143454222	0.804	0.922965454	ns	ns
677	OTU_141	value	phyllosphere_yes	rhizosphere_yes	6	6	0.669330323	7.593331192	0.523	0.803338736	ns	ns
678	OTU_141	value	rhizosphere_no	rhizosphere_yes	3	6	0.812026856	2.59391113	0.485	0.794204738	ns	ns
679	OTU_1578	value	phyllosphere_no	phyllosphere_yes	3	6	1.188252089	2.000824752	0.357	0.78045098	ns	ns
680	OTU_1578	value	phyllosphere_no	rhizosphere_no	3	3	1.202733377	2	0.352	0.78045098	ns	ns
681	OTU_1578	value	phyllosphere_no	rhizosphere_yes	3	6	1.142212443	2.013732959	0.371	0.78045098	ns	ns
682	OTU_1578	value	phyllosphere_yes	rhizosphere_no	6	3	1	5	0.363	0.78045098	ns	ns
683	OTU_1578	value	phyllosphere_yes	rhizosphere_yes	6	6	-0.733104693	5.598977018	0.493	0.794204738	ns	ns
684	OTU_1578	value	rhizosphere_no	rhizosphere_yes	3	6	-1	5	0.363	0.78045098	ns	ns
685	OTU_89	value	phyllosphere_no	phyllosphere_yes	3	6	0.27256055	3.932249536	0.799	0.921168253	ns	ns
686	OTU_89	value	phyllosphere_no	rhizosphere_no	3	3	0.529606045	3.627320882	0.627	0.843669757	ns	ns
687	OTU_89	value	phyllosphere_no	rhizosphere_yes	3	6	0.39639199	3.55742606	0.714	0.881640908	ns	ns
688	OTU_89	value	phyllosphere_yes	rhizosphere_no	6	3	0.373592888	2.992693323	0.734	0.893410049	ns	ns
689	OTU_89	value	phyllosphere_yes	rhizosphere_yes	6	6	0.147649101	9.881805429	0.886	0.964150835	ns	ns
690	OTU_89	value	rhizosphere_no	rhizosphere_yes	3	6	-0.292405297	2.792726387	0.79	0.916136504	ns	ns
691	OTU_125	value	phyllosphere_no	phyllosphere_yes	3	6	-0.418166506	6.846806123	0.689	0.867895002	ns	ns
692	OTU_125	value	phyllosphere_no	rhizosphere_no	3	3	-0.005187771	3.394375998	0.996	0.998329333	ns	ns
693	OTU_125	value	phyllosphere_no	rhizosphere_yes	3	6	0.718641024	2.303418028	0.538	0.809695391	ns	ns
694	OTU_125	value	phyllosphere_yes	rhizosphere_no	6	3	0.334885836	4.978194176	0.751	0.898090764	ns	ns
695	OTU_125	value	phyllosphere_yes	rhizosphere_yes	6	6	1.049434876	5.405565401	0.339	0.78045098	ns	ns
696	OTU_125	value	rhizosphere_no	rhizosphere_yes	3	6	0.473721928	2.121838595	0.68	0.865266012	ns	ns
697	OTU_96	value	phyllosphere_no	phyllosphere_yes	3	6	-0.610274526	5.309029887	0.567	0.822262774	ns	ns
698	OTU_96	value	phyllosphere_no	rhizosphere_no	3	3	-0.82137195	2.008813267	0.497	0.794204738	ns	ns
699	OTU_96	value	phyllosphere_no	rhizosphere_yes	3	6	1.824162597	6.890826423	0.112	0.78045098	ns	ns
700	OTU_96	value	phyllosphere_yes	rhizosphere_no	6	3	-0.637196209	2.282943843	0.582	0.826867196	ns	ns
701	OTU_96	value	phyllosphere_yes	rhizosphere_yes	6	6	1.140870832	5.606784115	0.3	0.78045098	ns	ns
702	OTU_96	value	rhizosphere_no	rhizosphere_yes	3	6	0.966528306	2.016934555	0.435	0.784090038	ns	ns
703	OTU_367	value	phyllosphere_no	phyllosphere_yes	3	6	0.5846324	5.040072397	0.584	0.828308824	ns	ns
704	OTU_367	value	phyllosphere_no	rhizosphere_no	3	3	0.907795314	3.214350637	0.427	0.782139024	ns	ns
705	OTU_367	value	phyllosphere_no	rhizosphere_yes	3	6	0.346762812	6.232118419	0.74	0.89462331	ns	ns
706	OTU_367	value	phyllosphere_yes	rhizosphere_no	6	3	0.26124216	6.983921226	0.801	0.922058553	ns	ns
707	OTU_367	value	phyllosphere_yes	rhizosphere_yes	6	6	-0.180345679	9.444041973	0.861	0.952860301	ns	ns
708	OTU_367	value	rhizosphere_no	rhizosphere_yes	3	6	-0.420402199	6.822791673	0.687	0.866538462	ns	ns
709	OTU_321	value	phyllosphere_no	phyllosphere_yes	3	6	-0.18232767	4.376309774	0.863	0.953668334	ns	ns
710	OTU_321	value	phyllosphere_no	rhizosphere_no	3	3	0.499052969	2.831754926	0.654	0.852697917	ns	ns
711	OTU_321	value	phyllosphere_no	rhizosphere_yes	3	6	0.413363035	2.167999839	0.717	0.883022302	ns	ns
712	OTU_321	value	phyllosphere_yes	rhizosphere_no	6	3	0.876183363	6.996228288	0.41	0.78045098	ns	ns
713	OTU_321	value	phyllosphere_yes	rhizosphere_yes	6	6	0.829528558	5.719987984	0.44	0.785232613	ns	ns
714	OTU_321	value	rhizosphere_no	rhizosphere_yes	3	6	-0.253068337	2.794423995	0.818	0.929376702	ns	ns
715	OTU_397	value	phyllosphere_no	phyllosphere_yes	3	6	-0.807608885	5.382514989	0.454	0.790343069	ns	ns
716	OTU_397	value	phyllosphere_no	rhizosphere_no	3	3	1.320170099	2.830837582	0.283	0.78045098	ns	ns
717	OTU_397	value	phyllosphere_no	rhizosphere_yes	3	6	-0.916563249	6.968809693	0.39	0.78045098	ns	ns
718	OTU_397	value	phyllosphere_yes	rhizosphere_no	6	3	1.108465909	5.085521368	0.317	0.78045098	ns	ns
719	OTU_397	value	phyllosphere_yes	rhizosphere_yes	6	6	0.438124227	6.138115822	0.676	0.862807614	ns	ns
720	OTU_397	value	rhizosphere_no	rhizosphere_yes	3	6	-1.847865185	5.695043265	0.117	0.78045098	ns	ns
721	OTU_404	value	phyllosphere_no	phyllosphere_yes	3	6	0.328430337	3.061646178	0.764	0.905276112	ns	ns
722	OTU_404	value	phyllosphere_no	rhizosphere_no	3	3	0.8203018	2.024527737	0.497	0.794204738	ns	ns
723	OTU_404	value	phyllosphere_no	rhizosphere_yes	3	6	0.820242617	2.069629081	0.496	0.794204738	ns	ns
724	OTU_404	value	phyllosphere_yes	rhizosphere_no	6	3	0.894159984	5.237619398	0.41	0.78045098	ns	ns
725	OTU_404	value	phyllosphere_yes	rhizosphere_yes	6	6	0.884121405	5.681356534	0.412	0.78045098	ns	ns
726	OTU_404	value	rhizosphere_no	rhizosphere_yes	3	6	0.029398794	6.979917428	0.977	0.994419171	ns	ns
727	OTU_196	value	phyllosphere_no	phyllosphere_yes	3	6	1.861367893	2.099313331	0.198	0.78045098	ns	ns
728	OTU_196	value	phyllosphere_no	rhizosphere_no	3	3	1.988734233	2.126796606	0.177	0.78045098	ns	ns
729	OTU_196	value	phyllosphere_no	rhizosphere_yes	3	6	1.592044193	2.50530949	0.227	0.78045098	ns	ns
730	OTU_196	value	phyllosphere_yes	rhizosphere_no	6	3	0.572195996	5.086692742	0.592	0.832257581	ns	ns
731	OTU_196	value	phyllosphere_yes	rhizosphere_yes	6	6	-0.514381076	6.932936852	0.623	0.842710735	ns	ns
732	OTU_196	value	rhizosphere_no	rhizosphere_yes	3	6	-0.848321365	6.786729773	0.425	0.780760763	ns	ns
733	OTU_250	value	phyllosphere_no	phyllosphere_yes	3	6	-2.075444718	6.993659732	0.077	0.78045098	ns	ns
734	OTU_250	value	phyllosphere_no	rhizosphere_no	3	3	-1.822529713	3.484589707	0.153	0.78045098	ns	ns
735	OTU_250	value	phyllosphere_no	rhizosphere_yes	3	6	-1.35786784	6.956925387	0.217	0.78045098	ns	ns
736	OTU_250	value	phyllosphere_yes	rhizosphere_no	6	3	0.237093043	5.810801348	0.821	0.929971342	ns	ns
737	OTU_250	value	phyllosphere_yes	rhizosphere_yes	6	6	0.662382436	9.973810971	0.523	0.803338736	ns	ns
738	OTU_250	value	rhizosphere_no	rhizosphere_yes	3	6	0.42604487	5.558997826	0.686	0.866538462	ns	ns
739	OTU_88	value	phyllosphere_no	phyllosphere_yes	3	6	0.418841304	3.415699527	0.7	0.872386326	ns	ns
740	OTU_88	value	phyllosphere_no	rhizosphere_no	3	3	1.300227076	2.512097582	0.3	0.78045098	ns	ns
741	OTU_88	value	phyllosphere_no	rhizosphere_yes	3	6	1.228463146	2.631950716	0.318	0.78045098	ns	ns
742	OTU_88	value	phyllosphere_yes	rhizosphere_no	6	3	1.315377973	6.998566898	0.23	0.78045098	ns	ns
743	OTU_88	value	phyllosphere_yes	rhizosphere_yes	6	6	1.194201118	8.762879864	0.264	0.78045098	ns	ns
744	OTU_88	value	rhizosphere_no	rhizosphere_yes	3	6	-0.119393996	6.08786223	0.909	0.971341776	ns	ns
745	OTU_188	value	phyllosphere_no	phyllosphere_yes	3	6	0.886216407	3.31765133	0.435	0.784090038	ns	ns
746	OTU_188	value	phyllosphere_no	rhizosphere_no	3	3	1.12091141	3.16980462	0.34	0.78045098	ns	ns
747	OTU_188	value	phyllosphere_no	rhizosphere_yes	3	6	0.543274044	3.347569817	0.621	0.842433165	ns	ns
748	OTU_188	value	phyllosphere_yes	rhizosphere_no	6	3	0.34336831	5.636785926	0.744	0.895192	ns	ns
749	OTU_188	value	phyllosphere_yes	rhizosphere_yes	6	6	-0.491842962	9.998764063	0.633	0.84467484	ns	ns
750	OTU_188	value	rhizosphere_no	rhizosphere_yes	3	6	-0.829480914	5.691557446	0.44	0.785232613	ns	ns
751	OTU_129	value	phyllosphere_no	phyllosphere_yes	3	6	-1.194200348	6.666097209	0.273	0.78045098	ns	ns
752	OTU_129	value	phyllosphere_no	rhizosphere_no	3	3	-0.639077639	2.218447309	0.582	0.826867196	ns	ns
753	OTU_129	value	phyllosphere_no	rhizosphere_yes	3	6	-0.067097354	5.674013164	0.949	0.982124587	ns	ns
754	OTU_129	value	phyllosphere_yes	rhizosphere_no	6	3	-0.005249599	3.014241617	0.996	0.998329333	ns	ns
755	OTU_129	value	phyllosphere_yes	rhizosphere_yes	6	6	1.155332484	7.121950278	0.285	0.78045098	ns	ns
756	OTU_129	value	rhizosphere_no	rhizosphere_yes	3	6	0.617802934	2.218767891	0.594	0.83274528	ns	ns
757	OTU_376	value	phyllosphere_no	phyllosphere_yes	3	6	0.742070392	5.063706353	0.491	0.794204738	ns	ns
758	OTU_376	value	phyllosphere_no	rhizosphere_no	3	3	0.815432252	2.020483634	0.5	0.794204738	ns	ns
759	OTU_376	value	phyllosphere_no	rhizosphere_yes	3	6	1.219679444	5.097227007	0.276	0.78045098	ns	ns
760	OTU_376	value	phyllosphere_yes	rhizosphere_no	6	3	0.11307783	5.158954896	0.914	0.974742971	ns	ns
761	OTU_376	value	phyllosphere_yes	rhizosphere_yes	6	6	0.191567924	9.579244383	0.852	0.947367486	ns	ns
762	OTU_376	value	rhizosphere_no	rhizosphere_yes	3	6	0.05559834	4.180429922	0.958	0.985558904	ns	ns
763	OTU_390	value	phyllosphere_no	phyllosphere_yes	3	6	-1.160550488	6.185401293	0.289	0.78045098	ns	ns
764	OTU_390	value	phyllosphere_no	rhizosphere_no	3	3	-0.003301049	3.561203874	0.998	0.998797974	ns	ns
765	OTU_390	value	phyllosphere_no	rhizosphere_yes	3	6	0.301258528	4.022465312	0.778	0.911794632	ns	ns
766	OTU_390	value	phyllosphere_yes	rhizosphere_no	6	3	1.08901893	6.871735166	0.313	0.78045098	ns	ns
767	OTU_390	value	phyllosphere_yes	rhizosphere_yes	6	6	1.331163112	5.666487433	0.234	0.78045098	ns	ns
768	OTU_390	value	rhizosphere_no	rhizosphere_yes	3	6	0.232692532	2.97137833	0.831	0.936215122	ns	ns
769	OTU_869	value	phyllosphere_no	phyllosphere_yes	3	6	1.692972768	2.408059976	0.211	0.78045098	ns	ns
770	OTU_869	value	phyllosphere_no	rhizosphere_no	3	3	0.312406	3.99340247	0.77	0.908372604	ns	ns
771	OTU_869	value	phyllosphere_no	rhizosphere_yes	3	6	1.850642176	2.165708671	0.196	0.78045098	ns	ns
772	OTU_869	value	phyllosphere_yes	rhizosphere_no	6	3	-1.327976364	2.443415491	0.295	0.78045098	ns	ns
773	OTU_869	value	phyllosphere_yes	rhizosphere_yes	6	6	0.301554027	8.520786959	0.77	0.908372604	ns	ns
774	OTU_869	value	rhizosphere_no	rhizosphere_yes	3	6	1.482877568	2.179913785	0.266	0.78045098	ns	ns
775	OTU_327	value	phyllosphere_no	phyllosphere_yes	3	6	0.867727191	2.088316526	0.474	0.792815145	ns	ns
776	OTU_327	value	phyllosphere_no	rhizosphere_no	3	3	0.912627276	2.693190703	0.436	0.784090038	ns	ns
777	OTU_327	value	phyllosphere_no	rhizosphere_yes	3	6	0.503380119	3.092450043	0.648	0.851676584	ns	ns
778	OTU_327	value	phyllosphere_yes	rhizosphere_no	6	3	0.253715007	2.505708602	0.819	0.929679952	ns	ns
779	OTU_327	value	phyllosphere_yes	rhizosphere_yes	6	6	-0.58758883	5.837213597	0.579	0.825415718	ns	ns
780	OTU_327	value	rhizosphere_no	rhizosphere_yes	3	6	-0.642609197	6.526856648	0.542	0.810195064	ns	ns
781	OTU_673	value	phyllosphere_no	phyllosphere_yes	3	6	-0.860352445	5.39666943	0.426	0.781450904	ns	ns
782	OTU_673	value	phyllosphere_no	rhizosphere_no	3	3	1	2	0.423	0.78045098	ns	ns
783	OTU_673	value	phyllosphere_no	rhizosphere_yes	3	6	-0.020442153	3.42081441	0.985	0.996410291	ns	ns
784	OTU_673	value	phyllosphere_yes	rhizosphere_no	6	3	1.080590251	5	0.329	0.78045098	ns	ns
785	OTU_673	value	phyllosphere_yes	rhizosphere_yes	6	6	0.867074144	5.138585223	0.425	0.780760763	ns	ns
786	OTU_673	value	rhizosphere_no	rhizosphere_yes	3	6	-1.762687683	5	0.138	0.78045098	ns	ns
787	OTU_803	value	phyllosphere_no	phyllosphere_yes	3	6	1.246917027	3.059856823	0.299	0.78045098	ns	ns
788	OTU_803	value	phyllosphere_no	rhizosphere_no	3	3	1.276678505	2.645682083	0.302	0.78045098	ns	ns
789	OTU_803	value	phyllosphere_no	rhizosphere_yes	3	6	1.21590177	2.795333152	0.317	0.78045098	ns	ns
790	OTU_803	value	phyllosphere_yes	rhizosphere_no	6	3	-0.026346233	6.603760305	0.98	0.995643939	ns	ns
791	OTU_803	value	phyllosphere_yes	rhizosphere_yes	6	6	-0.103165002	9.809559259	0.92	0.976979638	ns	ns
792	OTU_803	value	rhizosphere_no	rhizosphere_yes	3	6	-0.086488748	6.047229944	0.934	0.979930148	ns	ns
793	OTU_793	value	phyllosphere_no	phyllosphere_yes	3	6	-0.049965072	6.97191346	0.962	0.987509568	ns	ns
794	OTU_793	value	phyllosphere_no	rhizosphere_no	3	3	-0.150427607	3.03475994	0.89	0.964150835	ns	ns
795	OTU_793	value	phyllosphere_no	rhizosphere_yes	3	6	0.714309957	3.927326698	0.515	0.801087407	ns	ns
796	OTU_793	value	phyllosphere_yes	rhizosphere_no	6	3	-0.097043175	4.505162538	0.927	0.978876547	ns	ns
797	OTU_793	value	phyllosphere_yes	rhizosphere_yes	6	6	0.585904658	7.016309642	0.576	0.824582539	ns	ns
798	OTU_793	value	rhizosphere_no	rhizosphere_yes	3	6	0.589138912	2.528313415	0.604	0.835674282	ns	ns
799	OTU_221	value	phyllosphere_no	phyllosphere_yes	3	6	-0.86906353	6.999134134	0.414	0.78045098	ns	ns
800	OTU_221	value	phyllosphere_no	rhizosphere_no	3	3	1.00488884	3.00970447	0.389	0.78045098	ns	ns
801	OTU_221	value	phyllosphere_no	rhizosphere_yes	3	6	-0.34229182	6.57508837	0.743	0.895192	ns	ns
802	OTU_221	value	phyllosphere_yes	rhizosphere_no	6	3	1.647466779	5.947021741	0.151	0.78045098	ns	ns
803	OTU_221	value	phyllosphere_yes	rhizosphere_yes	6	6	0.54573849	9.354689523	0.598	0.83274528	ns	ns
804	OTU_221	value	rhizosphere_no	rhizosphere_yes	3	6	-1.258934843	6.446194043	0.252	0.78045098	ns	ns
805	OTU_126	value	phyllosphere_no	phyllosphere_yes	3	6	1.029079745	2.14057802	0.405	0.78045098	ns	ns
806	OTU_126	value	phyllosphere_no	rhizosphere_no	3	3	1.052571989	2.034020941	0.401	0.78045098	ns	ns
807	OTU_126	value	phyllosphere_no	rhizosphere_yes	3	6	1.157830911	2.022431514	0.365	0.78045098	ns	ns
808	OTU_126	value	phyllosphere_yes	rhizosphere_no	6	3	0.049050831	6.73680117	0.962	0.987509568	ns	ns
809	OTU_126	value	phyllosphere_yes	rhizosphere_yes	6	6	0.568366631	6.568264929	0.589	0.830215841	ns	ns
810	OTU_126	value	rhizosphere_no	rhizosphere_yes	3	6	0.875941056	4.687031963	0.424	0.78045098	ns	ns
811	OTU_161	value	phyllosphere_no	phyllosphere_yes	3	6	0.082478568	6.248211152	0.937	0.981158673	ns	ns
812	OTU_161	value	phyllosphere_no	rhizosphere_no	3	3	2.449276633	3.902622416	0.072	0.78045098	ns	ns
813	OTU_161	value	phyllosphere_no	rhizosphere_yes	3	6	0.69736264	6.961677881	0.508	0.798603003	ns	ns
814	OTU_161	value	phyllosphere_yes	rhizosphere_no	6	3	1.243605057	6.563584184	0.256	0.78045098	ns	ns
815	OTU_161	value	phyllosphere_yes	rhizosphere_yes	6	6	0.371823244	8.68183802	0.719	0.883168139	ns	ns
816	OTU_161	value	rhizosphere_no	rhizosphere_yes	3	6	-1.145319918	6.966929832	0.29	0.78045098	ns	ns
817	OTU_179	value	phyllosphere_no	phyllosphere_yes	3	6	0.233441472	2.947601791	0.831	0.936215122	ns	ns
818	OTU_179	value	phyllosphere_no	rhizosphere_no	3	3	0.77077425	2.140400904	0.517	0.802204545	ns	ns
819	OTU_179	value	phyllosphere_no	rhizosphere_yes	3	6	0.156822695	2.350679056	0.888	0.964150835	ns	ns
820	OTU_179	value	phyllosphere_yes	rhizosphere_no	6	3	1.027937759	6.293710201	0.342	0.78045098	ns	ns
821	OTU_179	value	phyllosphere_yes	rhizosphere_yes	6	6	-0.170248991	8.311781033	0.869	0.956638816	ns	ns
822	OTU_179	value	rhizosphere_no	rhizosphere_yes	3	6	-1.785645484	6.999125622	0.117	0.78045098	ns	ns
823	OTU_159	value	phyllosphere_no	phyllosphere_yes	3	6	-0.429392724	6.999910699	0.681	0.865658429	ns	ns
824	OTU_159	value	phyllosphere_no	rhizosphere_no	3	3	1.661165738	2.528024923	0.212	0.78045098	ns	ns
825	OTU_159	value	phyllosphere_no	rhizosphere_yes	3	6	1.473822696	2.667578595	0.248	0.78045098	ns	ns
826	OTU_159	value	phyllosphere_yes	rhizosphere_no	6	3	1.589554214	5.51601633	0.167	0.78045098	ns	ns
827	OTU_159	value	phyllosphere_yes	rhizosphere_yes	6	6	1.46999565	5.645819858	0.195	0.78045098	ns	ns
828	OTU_159	value	rhizosphere_no	rhizosphere_yes	3	6	-0.333708853	6.136510548	0.75	0.897466539	ns	ns
829	OTU_495	value	phyllosphere_no	phyllosphere_yes	3	6	0.718000591	3.230756882	0.521	0.803338736	ns	ns
830	OTU_495	value	phyllosphere_no	rhizosphere_no	3	3	1.057048647	2.828059427	0.372	0.78045098	ns	ns
831	OTU_495	value	phyllosphere_no	rhizosphere_yes	3	6	1.361449521	2.050473401	0.304	0.78045098	ns	ns
832	OTU_495	value	phyllosphere_yes	rhizosphere_no	6	3	0.490007392	6.387744397	0.641	0.849014109	ns	ns
833	OTU_495	value	phyllosphere_yes	rhizosphere_yes	6	6	1.002368238	5.428941177	0.359	0.78045098	ns	ns
834	OTU_495	value	rhizosphere_no	rhizosphere_yes	3	6	0.42599398	2.235735534	0.708	0.877405941	ns	ns
835	OTU_229	value	phyllosphere_no	phyllosphere_yes	3	6	0.371337226	2.890269122	0.736	0.894163166	ns	ns
836	OTU_229	value	phyllosphere_no	rhizosphere_no	3	3	0.343977244	3.999781917	0.748	0.896501756	ns	ns
837	OTU_229	value	phyllosphere_no	rhizosphere_yes	3	6	1.1889174	2.111582113	0.351	0.78045098	ns	ns
838	OTU_229	value	phyllosphere_yes	rhizosphere_no	6	3	0.069147566	2.903838906	0.949	0.982124587	ns	ns
839	OTU_229	value	phyllosphere_yes	rhizosphere_yes	6	6	1.623134704	6.277718155	0.153	0.78045098	ns	ns
840	OTU_229	value	rhizosphere_no	rhizosphere_yes	3	6	0.715941447	2.113255054	0.545	0.811771123	ns	ns
841	OTU_256	value	phyllosphere_no	phyllosphere_yes	3	6	1.181988668	3.009468266	0.322	0.78045098	ns	ns
842	OTU_256	value	phyllosphere_no	rhizosphere_no	3	3	0.696805544	3.995866691	0.524	0.803338736	ns	ns
843	OTU_256	value	phyllosphere_no	rhizosphere_yes	3	6	1.584199086	2.097682119	0.248	0.78045098	ns	ns
844	OTU_256	value	phyllosphere_yes	rhizosphere_no	6	3	-0.319353069	3.078023324	0.77	0.908372604	ns	ns
845	OTU_256	value	phyllosphere_yes	rhizosphere_yes	6	6	0.556759508	5.996850613	0.598	0.83274528	ns	ns
846	OTU_256	value	rhizosphere_no	rhizosphere_yes	3	6	0.645745941	2.104220868	0.582	0.826867196	ns	ns
847	OTU_2157	value	phyllosphere_no	phyllosphere_yes	3	6	-0.120658275	6.879618686	0.907	0.971341776	ns	ns
848	OTU_2157	value	phyllosphere_no	rhizosphere_no	3	3	-0.894747705	2.169953216	0.459	0.79233945	ns	ns
849	OTU_2157	value	phyllosphere_no	rhizosphere_yes	3	6	-0.316790269	3.77622348	0.768	0.907438641	ns	ns
850	OTU_2157	value	phyllosphere_yes	rhizosphere_no	6	3	-0.83810091	2.329520955	0.479	0.79375331	ns	ns
851	OTU_2157	value	phyllosphere_yes	rhizosphere_yes	6	6	-0.113339174	7.123199153	0.913	0.974229895	ns	ns
852	OTU_2157	value	rhizosphere_no	rhizosphere_yes	3	6	0.828237643	2.072268971	0.492	0.794204738	ns	ns
853	OTU_1434	value	phyllosphere_no	phyllosphere_yes	3	6	0.233797581	4.764653113	0.825	0.93309488	ns	ns
854	OTU_1434	value	phyllosphere_no	rhizosphere_no	3	3	-1.05066053	2.22452942	0.394	0.78045098	ns	ns
855	OTU_1434	value	phyllosphere_no	rhizosphere_yes	3	6	-0.814303938	6.768634957	0.443	0.785232613	ns	ns
856	OTU_1434	value	phyllosphere_yes	rhizosphere_no	6	3	-1.130307152	2.154895362	0.368	0.78045098	ns	ns
857	OTU_1434	value	phyllosphere_yes	rhizosphere_yes	6	6	-0.982878293	6.674282549	0.36	0.78045098	ns	ns
858	OTU_1434	value	rhizosphere_no	rhizosphere_yes	3	6	0.588049717	2.929637481	0.599	0.83274528	ns	ns
859	OTU_231	value	phyllosphere_no	phyllosphere_yes	3	6	-1.021471162	5.316324328	0.351	0.78045098	ns	ns
860	OTU_231	value	phyllosphere_no	rhizosphere_no	3	3	-0.724867828	2.253792202	0.536	0.808629972	ns	ns
861	OTU_231	value	phyllosphere_no	rhizosphere_yes	3	6	-1.32631323	6.16545315	0.232	0.78045098	ns	ns
862	OTU_231	value	phyllosphere_yes	rhizosphere_no	6	3	0.410022987	6.907897173	0.694	0.870979278	ns	ns
863	OTU_231	value	phyllosphere_yes	rhizosphere_yes	6	6	0.310956755	7.265154844	0.765	0.905889309	ns	ns
864	OTU_231	value	rhizosphere_no	rhizosphere_yes	3	6	-0.182114923	3.968328895	0.864	0.954193596	ns	ns
865	OTU_296	value	phyllosphere_no	phyllosphere_yes	3	6	0.502107136	2.99993711	0.65	0.852217179	ns	ns
866	OTU_296	value	phyllosphere_no	rhizosphere_no	3	3	1.616421896	2	0.247	0.78045098	ns	ns
867	OTU_296	value	phyllosphere_no	rhizosphere_yes	3	6	1.219248603	2.285927494	0.334	0.78045098	ns	ns
868	OTU_296	value	phyllosphere_yes	rhizosphere_no	6	3	2.165180898	5	0.083	0.78045098	ns	ns
869	OTU_296	value	phyllosphere_yes	rhizosphere_yes	6	6	1.264254273	7.706049354	0.243	0.78045098	ns	ns
870	OTU_296	value	rhizosphere_no	rhizosphere_yes	3	6	-1.340882793	5	0.238	0.78045098	ns	ns
871	OTU_697	value	phyllosphere_no	phyllosphere_yes	3	6	0.475610832	2.436000799	0.674	0.86142614	ns	ns
872	OTU_697	value	phyllosphere_no	rhizosphere_no	3	3	0.963064099	2.0052712	0.437	0.784385755	ns	ns
873	OTU_697	value	phyllosphere_no	rhizosphere_yes	3	6	0.980321866	2.001519913	0.43	0.78251809	ns	ns
874	OTU_697	value	phyllosphere_yes	rhizosphere_no	6	3	1.414083838	5.122984286	0.215	0.78045098	ns	ns
875	OTU_697	value	phyllosphere_yes	rhizosphere_yes	6	6	1.471807674	5.035804252	0.201	0.78045098	ns	ns
876	OTU_697	value	rhizosphere_no	rhizosphere_yes	3	6	0.407964852	3.21266543	0.709	0.877776129	ns	ns
877	OTU_2117	value	phyllosphere_no	phyllosphere_yes	3	6	-1.719643186	5	0.146	0.78045098	ns	ns
878	OTU_2117	value	phyllosphere_no	rhizosphere_no	3	3	-1	2	0.423	0.78045098	ns	ns
879	OTU_2117	value	phyllosphere_no	rhizosphere_yes	3	6	-1.573412982	5	0.176	0.78045098	ns	ns
880	OTU_2117	value	phyllosphere_yes	rhizosphere_no	6	3	-0.249434061	2.748099533	0.82	0.929679952	ns	ns
881	OTU_2117	value	phyllosphere_yes	rhizosphere_yes	6	6	-0.944240415	6.11314184	0.381	0.78045098	ns	ns
882	OTU_2117	value	rhizosphere_no	rhizosphere_yes	3	6	-0.612645433	6.674812921	0.56	0.818210117	ns	ns
883	OTU_1121	value	phyllosphere_no	phyllosphere_yes	3	6	0.825045879	2.058401329	0.494	0.794204738	ns	ns
884	OTU_1121	value	phyllosphere_no	rhizosphere_no	3	3	1	2	0.423	0.78045098	ns	ns
885	OTU_1121	value	phyllosphere_no	rhizosphere_yes	3	6	0.850490569	2.080084341	0.482	0.794204738	ns	ns
886	OTU_1121	value	phyllosphere_yes	rhizosphere_no	6	3	1.401446685	5	0.22	0.78045098	ns	ns
887	OTU_1121	value	phyllosphere_yes	rhizosphere_yes	6	6	0.150288326	9.762936137	0.884	0.96354717	ns	ns
888	OTU_1121	value	rhizosphere_no	rhizosphere_yes	3	6	-1	5	0.363	0.78045098	ns	ns
889	OTU_137	value	phyllosphere_no	phyllosphere_yes	3	6	1.141940268	3.475481479	0.326	0.78045098	ns	ns
890	OTU_137	value	phyllosphere_no	rhizosphere_no	3	3	1.597983116	2.760227503	0.216	0.78045098	ns	ns
891	OTU_137	value	phyllosphere_no	rhizosphere_yes	3	6	1.604280029	2.401456758	0.229	0.78045098	ns	ns
892	OTU_137	value	phyllosphere_yes	rhizosphere_no	6	3	0.569914452	6.812906006	0.587	0.829740699	ns	ns
893	OTU_137	value	phyllosphere_yes	rhizosphere_yes	6	6	0.528941751	7.59249025	0.612	0.83854827	ns	ns
894	OTU_137	value	rhizosphere_no	rhizosphere_yes	3	6	-0.124569643	4.073631245	0.907	0.971341776	ns	ns
895	OTU_100	value	phyllosphere_no	phyllosphere_yes	3	6	0.540610179	6.108996555	0.608	0.837812844	ns	ns
896	OTU_100	value	phyllosphere_no	rhizosphere_no	3	3	0.698917644	3.598011974	0.527	0.803338736	ns	ns
897	OTU_100	value	phyllosphere_no	rhizosphere_yes	3	6	1.354511703	3.133336279	0.265	0.78045098	ns	ns
898	OTU_100	value	phyllosphere_yes	rhizosphere_no	6	3	0.231244141	4.437871058	0.827	0.934512489	ns	ns
899	OTU_100	value	phyllosphere_yes	rhizosphere_yes	6	6	0.603898195	7.168757254	0.565	0.821678931	ns	ns
900	OTU_100	value	rhizosphere_no	rhizosphere_yes	3	6	0.208834633	2.55609655	0.85	0.947106825	ns	ns
901	OTU_257	value	phyllosphere_no	phyllosphere_yes	3	6	0.072786979	2.817929898	0.947	0.982124587	ns	ns
902	OTU_257	value	phyllosphere_no	rhizosphere_no	3	3	0.060013218	3.103313783	0.956	0.984310392	ns	ns
903	OTU_257	value	phyllosphere_no	rhizosphere_yes	3	6	-0.011116981	2.395014675	0.992	0.998329333	ns	ns
904	OTU_257	value	phyllosphere_yes	rhizosphere_no	6	3	-0.015829355	4.664751353	0.988	0.997295699	ns	ns
905	OTU_257	value	phyllosphere_yes	rhizosphere_yes	6	6	-0.168731626	8.957607896	0.87	0.957156863	ns	ns
906	OTU_257	value	rhizosphere_no	rhizosphere_yes	3	6	-0.127086162	3.348888361	0.906	0.971341776	ns	ns
907	OTU_119	value	phyllosphere_no	phyllosphere_yes	3	6	-0.495820666	5.645871346	0.639	0.847860424	ns	ns
908	OTU_119	value	phyllosphere_no	rhizosphere_no	3	3	1.282769484	3.909716909	0.27	0.78045098	ns	ns
909	OTU_119	value	phyllosphere_no	rhizosphere_yes	3	6	0.902853558	3.097989531	0.431	0.78251809	ns	ns
910	OTU_119	value	phyllosphere_yes	rhizosphere_no	6	3	0.932963394	5.484915139	0.39	0.78045098	ns	ns
911	OTU_119	value	phyllosphere_yes	rhizosphere_yes	6	6	0.77190408	5.180151418	0.474	0.792815145	ns	ns
912	OTU_119	value	rhizosphere_no	rhizosphere_yes	3	6	-0.676967489	3.496691141	0.541	0.810195064	ns	ns
913	OTU_465	value	phyllosphere_no	phyllosphere_yes	3	6	0.773960053	2.970431743	0.496	0.794204738	ns	ns
914	OTU_465	value	phyllosphere_no	rhizosphere_no	3	3	1.752896038	2.14326998	0.213	0.78045098	ns	ns
915	OTU_465	value	phyllosphere_no	rhizosphere_yes	3	6	-0.688685937	5.051809688	0.521	0.803338736	ns	ns
916	OTU_465	value	phyllosphere_yes	rhizosphere_no	6	3	1.788389846	6.290795233	0.122	0.78045098	ns	ns
917	OTU_465	value	phyllosphere_yes	rhizosphere_yes	6	6	-1.776199964	7.771384601	0.115	0.78045098	ns	ns
918	OTU_465	value	rhizosphere_no	rhizosphere_yes	3	6	-3.014359812	5.449294527	0.027	0.78045098	ns	*
919	OTU_199	value	phyllosphere_no	phyllosphere_yes	3	6	0.293119614	5.746779742	0.78	0.912145749	ns	ns
920	OTU_199	value	phyllosphere_no	rhizosphere_no	3	3	0.718187575	2.563578341	0.532	0.805508065	ns	ns
921	OTU_199	value	phyllosphere_no	rhizosphere_yes	3	6	0.866817056	6.290762255	0.418	0.78045098	ns	ns
922	OTU_199	value	phyllosphere_yes	rhizosphere_no	6	3	0.21683521	6.817079068	0.835	0.938469021	ns	ns
923	OTU_199	value	phyllosphere_yes	rhizosphere_yes	6	6	0.298507726	9.102249151	0.772	0.908733542	ns	ns
924	OTU_199	value	rhizosphere_no	rhizosphere_yes	3	6	0.093447217	5.532696419	0.929	0.979840067	ns	ns
925	OTU_359	value	phyllosphere_no	phyllosphere_yes	3	6	-0.355189085	6.96542262	0.733	0.893061324	ns	ns
926	OTU_359	value	phyllosphere_no	rhizosphere_no	3	3	0.917395552	3.170469793	0.423	0.78045098	ns	ns
927	OTU_359	value	phyllosphere_no	rhizosphere_yes	3	6	1.267197147	2.070029802	0.329	0.78045098	ns	ns
928	OTU_359	value	phyllosphere_yes	rhizosphere_no	6	3	0.974589267	5.979392803	0.368	0.78045098	ns	ns
929	OTU_359	value	phyllosphere_yes	rhizosphere_yes	6	6	1.153397184	5.059269129	0.3	0.78045098	ns	ns
930	OTU_359	value	rhizosphere_no	rhizosphere_yes	3	6	0.381951133	2.218821173	0.736	0.894163166	ns	ns
931	OTU_225	value	phyllosphere_no	phyllosphere_yes	3	6	0.787424896	5.793756655	0.462	0.792815145	ns	ns
932	OTU_225	value	phyllosphere_no	rhizosphere_no	3	3	2.225408442	2.515369167	0.13	0.78045098	ns	ns
933	OTU_225	value	phyllosphere_no	rhizosphere_yes	3	6	0.729542162	5.448174428	0.496	0.794204738	ns	ns
934	OTU_225	value	phyllosphere_yes	rhizosphere_no	6	3	1.152894273	6.103415718	0.292	0.78045098	ns	ns
935	OTU_225	value	phyllosphere_yes	rhizosphere_yes	6	6	-0.084659572	9.951403152	0.934	0.979930148	ns	ns
936	OTU_225	value	rhizosphere_no	rhizosphere_yes	3	6	-1.34212663	6.233751818	0.226	0.78045098	ns	ns
937	OTU_499	value	phyllosphere_no	phyllosphere_yes	3	6	-0.010280333	4.8467216	0.992	0.998329333	ns	ns
938	OTU_499	value	phyllosphere_no	rhizosphere_no	3	3	0.336518776	2.907737505	0.759	0.902770035	ns	ns
939	OTU_499	value	phyllosphere_no	rhizosphere_yes	3	6	0.980865103	2.089148073	0.426	0.781450904	ns	ns
940	OTU_499	value	phyllosphere_yes	rhizosphere_no	6	3	0.399480858	6.966143516	0.702	0.873718926	ns	ns
941	OTU_499	value	phyllosphere_yes	rhizosphere_yes	6	6	1.179416587	5.314202021	0.288	0.78045098	ns	ns
942	OTU_499	value	rhizosphere_no	rhizosphere_yes	3	6	1.204932612	2.377989669	0.334	0.78045098	ns	ns
943	OTU_413	value	phyllosphere_no	phyllosphere_yes	3	6	0.395305614	3.579561701	0.715	0.882005585	ns	ns
944	OTU_413	value	phyllosphere_no	rhizosphere_no	3	3	1.29778151	2.003213157	0.324	0.78045098	ns	ns
945	OTU_413	value	phyllosphere_no	rhizosphere_yes	3	6	1.218107174	2.007630992	0.347	0.78045098	ns	ns
946	OTU_413	value	phyllosphere_yes	rhizosphere_no	6	3	1.361868402	5.021390747	0.231	0.78045098	ns	ns
947	OTU_413	value	phyllosphere_yes	rhizosphere_yes	6	6	1.231123719	5.05085331	0.273	0.78045098	ns	ns
948	OTU_413	value	rhizosphere_no	rhizosphere_yes	3	6	-1.518230063	6.996069277	0.173	0.78045098	ns	ns
949	OTU_315	value	phyllosphere_no	phyllosphere_yes	3	6	-0.480252975	5.557287026	0.649	0.851798322	ns	ns
950	OTU_315	value	phyllosphere_no	rhizosphere_no	3	3	-0.95400214	2.46990261	0.424	0.78045098	ns	ns
951	OTU_315	value	phyllosphere_no	rhizosphere_yes	3	6	-3.617571235	6.994442988	0.009	0.78045098	ns	**
952	OTU_315	value	phyllosphere_yes	rhizosphere_no	6	3	-0.175803657	6.932001241	0.865	0.954193596	ns	ns
953	OTU_315	value	phyllosphere_yes	rhizosphere_yes	6	6	-1.10170841	6.528609072	0.31	0.78045098	ns	ns
954	OTU_315	value	rhizosphere_no	rhizosphere_yes	3	6	-1.202970079	3.33624431	0.307	0.78045098	ns	ns
955	OTU_538	value	phyllosphere_no	phyllosphere_yes	3	6	1.45754941	2.442815217	0.26	0.78045098	ns	ns
956	OTU_538	value	phyllosphere_no	rhizosphere_no	3	3	-0.310678736	2.508217375	0.78	0.912145749	ns	ns
957	OTU_538	value	phyllosphere_no	rhizosphere_yes	3	6	1.602355478	2.363738323	0.231	0.78045098	ns	ns
958	OTU_538	value	phyllosphere_yes	rhizosphere_no	6	3	-0.875417692	2.055894838	0.471	0.792815145	ns	ns
959	OTU_538	value	phyllosphere_yes	rhizosphere_yes	6	6	0.311178677	9.908586944	0.762	0.904333123	ns	ns
960	OTU_538	value	rhizosphere_no	rhizosphere_yes	3	6	0.925778532	2.04606592	0.45	0.790067348	ns	ns
961	OTU_751	value	phyllosphere_no	phyllosphere_yes	3	6	1.235133934	2.135890854	0.335	0.78045098	ns	ns
962	OTU_751	value	phyllosphere_no	rhizosphere_no	3	3	1.240641576	2.236597043	0.329	0.78045098	ns	ns
963	OTU_751	value	phyllosphere_no	rhizosphere_yes	3	6	1.319336303	2.021399395	0.317	0.78045098	ns	ns
964	OTU_751	value	phyllosphere_yes	rhizosphere_no	6	3	0.069480623	4.350934428	0.948	0.982124587	ns	ns
965	OTU_751	value	phyllosphere_yes	rhizosphere_yes	6	6	0.339884189	6.548382802	0.745	0.895192	ns	ns
966	OTU_751	value	rhizosphere_no	rhizosphere_yes	3	6	0.180545369	2.368466961	0.871	0.957156863	ns	ns
967	OTU_498	value	phyllosphere_no	phyllosphere_yes	3	6	0.145441413	3.786274334	0.892	0.964150835	ns	ns
968	OTU_498	value	phyllosphere_no	rhizosphere_no	3	3	1.389843492	2.26805183	0.285	0.78045098	ns	ns
969	OTU_498	value	phyllosphere_no	rhizosphere_yes	3	6	0.308896302	3.576170998	0.775	0.909698343	ns	ns
970	OTU_498	value	phyllosphere_yes	rhizosphere_no	6	3	1.799571987	6.314126685	0.12	0.78045098	ns	ns
971	OTU_498	value	phyllosphere_yes	rhizosphere_yes	6	6	0.210905884	9.960090106	0.837	0.939591928	ns	ns
972	OTU_498	value	rhizosphere_no	rhizosphere_yes	3	6	-1.61613542	6.439976705	0.154	0.78045098	ns	ns
973	OTU_956	value	phyllosphere_no	phyllosphere_yes	3	6	1.387697807	2.227975788	0.288	0.78045098	ns	ns
974	OTU_956	value	phyllosphere_no	rhizosphere_no	3	3	1.780249396	2	0.217	0.78045098	ns	ns
975	OTU_956	value	phyllosphere_no	rhizosphere_yes	3	6	1.521591501	2.199327238	0.257	0.78045098	ns	ns
976	OTU_956	value	phyllosphere_yes	rhizosphere_no	6	3	1.494917621	5	0.195	0.78045098	ns	ns
977	OTU_956	value	phyllosphere_yes	rhizosphere_yes	6	6	0.408164706	9.956410335	0.692	0.869923	ns	ns
978	OTU_956	value	rhizosphere_no	rhizosphere_yes	3	6	-1	5	0.363	0.78045098	ns	ns
979	OTU_520	value	phyllosphere_no	phyllosphere_yes	3	6	1	2	0.423	0.78045098	ns	ns
980	OTU_520	value	phyllosphere_no	rhizosphere_no	3	3	1	2	0.423	0.78045098	ns	ns
981	OTU_520	value	phyllosphere_no	rhizosphere_yes	3	6	-0.817101482	6.104652235	0.445	0.785232613	ns	ns
982	OTU_520	value	phyllosphere_yes	rhizosphere_no	6	3	NA	NA	NA	NA
983	OTU_520	value	phyllosphere_yes	rhizosphere_yes	6	6	-1.223846813	5	0.276	0.78045098	ns	ns
984	OTU_520	value	rhizosphere_no	rhizosphere_yes	3	6	-1.223846813	5	0.276	0.78045098	ns	ns
985	OTU_1070	value	phyllosphere_no	phyllosphere_yes	3	6	0.557116894	2.37948338	0.625	0.843124103	ns	ns
986	OTU_1070	value	phyllosphere_no	rhizosphere_no	3	3	1	2	0.423	0.78045098	ns	ns
987	OTU_1070	value	phyllosphere_no	rhizosphere_yes	3	6	0.908293584	2.013826007	0.459	0.79233945	ns	ns
988	OTU_1070	value	phyllosphere_yes	rhizosphere_no	6	3	1.372326402	5	0.228	0.78045098	ns	ns
989	OTU_1070	value	phyllosphere_yes	rhizosphere_yes	6	6	1.05663035	5.372279015	0.336	0.78045098	ns	ns
990	OTU_1070	value	rhizosphere_no	rhizosphere_yes	3	6	-1.533985125	5	0.186	0.78045098	ns	ns
991	OTU_496	value	phyllosphere_no	phyllosphere_yes	3	6	-0.483094892	6.659407922	0.645	0.850834795	ns	ns
992	OTU_496	value	phyllosphere_no	rhizosphere_no	3	3	2.991457413	2	0.096	0.78045098	ns	ns
993	OTU_496	value	phyllosphere_no	rhizosphere_yes	3	6	1.682214552	2.90238235	0.194	0.78045098	ns	ns
994	OTU_496	value	phyllosphere_yes	rhizosphere_no	6	3	2.998757889	5	0.03	0.78045098	ns	*
995	OTU_496	value	phyllosphere_yes	rhizosphere_yes	6	6	1.96401397	6.342495397	0.095	0.78045098	ns	ns
996	OTU_496	value	rhizosphere_no	rhizosphere_yes	3	6	-2.446507738	5	0.058	0.78045098	ns	ns
997	OTU_310	value	phyllosphere_no	phyllosphere_yes	3	6	1.062452609	6.798231754	0.324	0.78045098	ns	ns
998	OTU_310	value	phyllosphere_no	rhizosphere_no	3	3	3.238225043	2.071348533	0.08	0.78045098	ns	ns
999	OTU_310	value	phyllosphere_no	rhizosphere_yes	3	6	1.782142312	3.265560638	0.165	0.78045098	ns	ns
1000	OTU_310	value	phyllosphere_yes	rhizosphere_no	6	3	1.131595492	5.10111176	0.308	0.78045098	ns	ns
1001	OTU_310	value	phyllosphere_yes	rhizosphere_yes	6	6	0.188788756	6.668396376	0.856	0.949285292	ns	ns
1002	OTU_310	value	rhizosphere_no	rhizosphere_yes	3	6	-2.187235784	5.562010094	0.075	0.78045098	ns	ns
1003	OTU_154	value	phyllosphere_no	phyllosphere_yes	3	6	-1.70001313	6.770080029	0.134	0.78045098	ns	ns
1004	OTU_154	value	phyllosphere_no	rhizosphere_no	3	3	-0.583660462	2.231082396	0.613	0.83854827	ns	ns
1005	OTU_154	value	phyllosphere_no	rhizosphere_yes	3	6	0.250958824	2.940344988	0.818	0.929376702	ns	ns
1006	OTU_154	value	phyllosphere_yes	rhizosphere_no	6	3	0.279062549	2.955962298	0.799	0.921168253	ns	ns
1007	OTU_154	value	phyllosphere_yes	rhizosphere_yes	6	6	1.987634401	5.568542606	0.098	0.78045098	ns	ns
1008	OTU_154	value	rhizosphere_no	rhizosphere_yes	3	6	0.662899928	2.052295923	0.574	0.823603363	ns	ns
1009	OTU_185	value	phyllosphere_no	phyllosphere_yes	3	6	0.509039781	6.872302857	0.627	0.843669757	ns	ns
1010	OTU_185	value	phyllosphere_no	rhizosphere_no	3	3	1.881447253	3.935065826	0.134	0.78045098	ns	ns
1011	OTU_185	value	phyllosphere_no	rhizosphere_yes	3	6	1.686784224	5.701539179	0.145	0.78045098	ns	ns
1012	OTU_185	value	phyllosphere_yes	rhizosphere_no	6	3	0.813830559	6.993758909	0.443	0.785232613	ns	ns
1013	OTU_185	value	phyllosphere_yes	rhizosphere_yes	6	6	0.61920448	7.654597411	0.554	0.815413255	ns	ns
1014	OTU_185	value	rhizosphere_no	rhizosphere_yes	3	6	-0.309118857	5.059294872	0.77	0.908372604	ns	ns
1015	OTU_113	value	phyllosphere_no	phyllosphere_yes	3	6	0.006903784	4.267073962	0.995	0.998329333	ns	ns
1016	OTU_113	value	phyllosphere_no	rhizosphere_no	3	3	0.816228641	2.213909132	0.493	0.794204738	ns	ns
1017	OTU_113	value	phyllosphere_no	rhizosphere_yes	3	6	1.004361044	2.015694773	0.42	0.78045098	ns	ns
1018	OTU_113	value	phyllosphere_yes	rhizosphere_no	6	3	1.07178041	5.889887495	0.326	0.78045098	ns	ns
1019	OTU_113	value	phyllosphere_yes	rhizosphere_yes	6	6	1.346685727	5.071906702	0.235	0.78045098	ns	ns
1020	OTU_113	value	rhizosphere_no	rhizosphere_yes	3	6	0.702373677	2.29807259	0.547	0.812172796	ns	ns
1021	OTU_160	value	phyllosphere_no	phyllosphere_yes	3	6	0.23778254	5.839385348	0.82	0.929679952	ns	ns
1022	OTU_160	value	phyllosphere_no	rhizosphere_no	3	3	3.596252172	3.955820604	0.023	0.78045098	ns	*
1023	OTU_160	value	phyllosphere_no	rhizosphere_yes	3	6	-0.474420158	5.463282297	0.654	0.852697917	ns	ns
1024	OTU_160	value	phyllosphere_yes	rhizosphere_no	6	3	1.176155738	5.693534682	0.286	0.78045098	ns	ns
1025	OTU_160	value	phyllosphere_yes	rhizosphere_yes	6	6	-0.539145168	9.116234817	0.603	0.83552214	ns	ns
1026	OTU_160	value	rhizosphere_no	rhizosphere_yes	3	6	-1.519873535	5.378177493	0.185	0.78045098	ns	ns
1027	OTU_1248	value	phyllosphere_no	phyllosphere_yes	3	6	0.79661542	3.454350636	0.477	0.793496905	ns	ns
1028	OTU_1248	value	phyllosphere_no	rhizosphere_no	3	3	-0.113389748	3.37162663	0.916	0.975767376	ns	ns
1029	OTU_1248	value	phyllosphere_no	rhizosphere_yes	3	6	0.538690643	4.214952078	0.617	0.840956443	ns	ns
1030	OTU_1248	value	phyllosphere_yes	rhizosphere_no	6	3	-0.67158556	2.566315999	0.557	0.815413255	ns	ns
1031	OTU_1248	value	phyllosphere_yes	rhizosphere_yes	6	6	-0.274756227	9.567595336	0.789	0.915542336	ns	ns
1032	OTU_1248	value	rhizosphere_no	rhizosphere_yes	3	6	0.503459633	2.881691778	0.651	0.852337866	ns	ns
1033	OTU_328	value	phyllosphere_no	phyllosphere_yes	3	6	1.166188147	2.639732369	0.338	0.78045098	ns	ns
1034	OTU_328	value	phyllosphere_no	rhizosphere_no	3	3	1.709360335	2.163829319	0.22	0.78045098	ns	ns
1035	OTU_328	value	phyllosphere_no	rhizosphere_yes	3	6	1.680671061	2.059028157	0.231	0.78045098	ns	ns
1036	OTU_328	value	phyllosphere_yes	rhizosphere_no	6	3	1.111229418	6.808870178	0.304	0.78045098	ns	ns
1037	OTU_328	value	phyllosphere_yes	rhizosphere_yes	6	6	1.070370469	5.943636935	0.326	0.78045098	ns	ns
1038	OTU_328	value	rhizosphere_no	rhizosphere_yes	3	6	-0.216473581	3.509094707	0.841	0.942391823	ns	ns
1039	OTU_162	value	phyllosphere_no	phyllosphere_yes	3	6	-0.998847672	6.005152893	0.356	0.78045098	ns	ns
1040	OTU_162	value	phyllosphere_no	rhizosphere_no	3	3	-3.279704061	3.093535349	0.044	0.78045098	ns	*
1041	OTU_162	value	phyllosphere_no	rhizosphere_yes	3	6	-3.048065685	5.970028904	0.023	0.78045098	ns	*
1042	OTU_162	value	phyllosphere_yes	rhizosphere_no	6	3	-1.065494853	6.996694963	0.322	0.78045098	ns	ns
1043	OTU_162	value	phyllosphere_yes	rhizosphere_yes	6	6	-1.555684258	9.995618533	0.151	0.78045098	ns	ns
1044	OTU_162	value	rhizosphere_no	rhizosphere_yes	3	6	-0.814041722	6.988773573	0.442	0.785232613	ns	ns
1045	OTU_293	value	phyllosphere_no	phyllosphere_yes	3	6	1.844237053	2.16831034	0.197	0.78045098	ns	ns
1046	OTU_293	value	phyllosphere_no	rhizosphere_no	3	3	1.361646498	2.543116437	0.281	0.78045098	ns	ns
1047	OTU_293	value	phyllosphere_no	rhizosphere_yes	3	6	0.693320822	4.088776676	0.525	0.803338736	ns	ns
1048	OTU_293	value	phyllosphere_yes	rhizosphere_no	6	3	-1.012171663	3.264831113	0.38	0.78045098	ns	ns
1049	OTU_293	value	phyllosphere_yes	rhizosphere_yes	6	6	-1.404650312	5.826918558	0.211	0.78045098	ns	ns
1050	OTU_293	value	rhizosphere_no	rhizosphere_yes	3	6	-0.75604808	6.841479833	0.475	0.7930747	ns	ns
1051	OTU_337	value	phyllosphere_no	phyllosphere_yes	3	6	1.056365957	2.036171092	0.4	0.78045098	ns	ns
1052	OTU_337	value	phyllosphere_no	rhizosphere_no	3	3	1.121798281	2.082597331	0.375	0.78045098	ns	ns
1053	OTU_337	value	phyllosphere_no	rhizosphere_yes	3	6	1.053302345	2.037585944	0.401	0.78045098	ns	ns
1054	OTU_337	value	phyllosphere_yes	rhizosphere_no	6	3	0.419153573	3.835077741	0.698	0.871718698	ns	ns
1055	OTU_337	value	phyllosphere_yes	rhizosphere_yes	6	6	-0.021333495	9.996341276	0.983	0.995728352	ns	ns
1056	OTU_337	value	rhizosphere_no	rhizosphere_yes	3	6	-0.433385551	3.904544432	0.688	0.867508395	ns	ns
1057	OTU_1128	value	phyllosphere_no	phyllosphere_yes	3	6	-0.296830662	6.000789558	0.777	0.911760938	ns	ns
1058	OTU_1128	value	phyllosphere_no	rhizosphere_no	3	3	0.935958176	2.015490667	0.447	0.787281895	ns	ns
1059	OTU_1128	value	phyllosphere_no	rhizosphere_yes	3	6	-0.084719068	3.721760025	0.937	0.981158673	ns	ns
1060	OTU_1128	value	phyllosphere_yes	rhizosphere_no	6	3	1.288733576	5.034261397	0.254	0.78045098	ns	ns
1061	OTU_1128	value	phyllosphere_yes	rhizosphere_yes	6	6	0.268149395	8.206198402	0.795	0.919662662	ns	ns
1062	OTU_1128	value	rhizosphere_no	rhizosphere_yes	3	6	-1.615850989	5.093982283	0.166	0.78045098	ns	ns
1063	OTU_748	value	phyllosphere_no	phyllosphere_yes	3	6	-0.889876099	5.509749052	0.411	0.78045098	ns	ns
1064	OTU_748	value	phyllosphere_no	rhizosphere_no	3	3	1.485848117	2.110022455	0.269	0.78045098	ns	ns
1065	OTU_748	value	phyllosphere_no	rhizosphere_yes	3	6	0.088409628	5.791100222	0.933	0.979930148	ns	ns
1066	OTU_748	value	phyllosphere_yes	rhizosphere_no	6	3	1.260762496	5.014706171	0.263	0.78045098	ns	ns
1067	OTU_748	value	phyllosphere_yes	rhizosphere_yes	6	6	0.917526897	5.550306454	0.397	0.78045098	ns	ns
1068	OTU_748	value	rhizosphere_no	rhizosphere_yes	3	6	-1.340780116	5.260920695	0.235	0.78045098	ns	ns
1069	OTU_1752	value	phyllosphere_no	phyllosphere_yes	3	6	0.59397915	2.557216836	0.601	0.834290203	ns	ns
1070	OTU_1752	value	phyllosphere_no	rhizosphere_no	3	3	1	2	0.423	0.78045098	ns	ns
1071	OTU_1752	value	phyllosphere_no	rhizosphere_yes	3	6	0.310090847	2.456547288	0.781	0.912462663	ns	ns
1072	OTU_1752	value	phyllosphere_yes	rhizosphere_no	6	3	1	5	0.363	0.78045098	ns	ns
1073	OTU_1752	value	phyllosphere_yes	rhizosphere_yes	6	6	-0.616957853	9.90671213	0.551	0.814124116	ns	ns
1074	OTU_1752	value	rhizosphere_no	rhizosphere_yes	3	6	-2.020438755	5	0.099	0.78045098	ns	ns
1075	OTU_615	value	phyllosphere_no	phyllosphere_yes	3	6	-1	5	0.363	0.78045098	ns	ns
1076	OTU_615	value	phyllosphere_no	rhizosphere_no	3	3	NA	NA	NA	NA
1077	OTU_615	value	phyllosphere_no	rhizosphere_yes	3	6	NA	NA	NA	NA
1078	OTU_615	value	phyllosphere_yes	rhizosphere_no	6	3	1	5	0.363	0.78045098	ns	ns
1079	OTU_615	value	phyllosphere_yes	rhizosphere_yes	6	6	1	5	0.363	0.78045098	ns	ns
1080	OTU_615	value	rhizosphere_no	rhizosphere_yes	3	6	NA	NA	NA	NA
1081	OTU_1552	value	phyllosphere_no	phyllosphere_yes	3	6	0.176270214	3.035709418	0.871	0.957156863	ns	ns
1082	OTU_1552	value	phyllosphere_no	rhizosphere_no	3	3	1	2	0.423	0.78045098	ns	ns
1083	OTU_1552	value	phyllosphere_no	rhizosphere_yes	3	6	1	2	0.423	0.78045098	ns	ns
1084	OTU_1552	value	phyllosphere_yes	rhizosphere_no	6	3	1.616223589	5	0.167	0.78045098	ns	ns
1085	OTU_1552	value	phyllosphere_yes	rhizosphere_yes	6	6	1.616223589	5	0.167	0.78045098	ns	ns
1086	OTU_1552	value	rhizosphere_no	rhizosphere_yes	3	6	NA	NA	NA	NA
1087	OTU_132	value	phyllosphere_no	phyllosphere_yes	3	6	2.273152753	5.573054789	0.067	0.78045098	ns	ns
1088	OTU_132	value	phyllosphere_no	rhizosphere_no	3	3	3.129989573	2.025496375	0.087	0.78045098	ns	ns
1089	OTU_132	value	phyllosphere_no	rhizosphere_yes	3	6	-0.497752918	6.143926706	0.636	0.84597237	ns	ns
1090	OTU_132	value	phyllosphere_yes	rhizosphere_no	6	3	-0.030511393	5.067149059	0.977	0.994419171	ns	ns
1091	OTU_132	value	phyllosphere_yes	rhizosphere_yes	6	6	-1.58752683	6.23300309	0.162	0.78045098	ns	ns
1092	OTU_132	value	rhizosphere_no	rhizosphere_yes	3	6	-1.672461056	5.008447728	0.155	0.78045098	ns	ns
1093	OTU_157	value	phyllosphere_no	phyllosphere_yes	3	6	0.89493374	5.881043785	0.406	0.78045098	ns	ns
1094	OTU_157	value	phyllosphere_no	rhizosphere_no	3	3	1.718541292	2.234266349	0.215	0.78045098	ns	ns
1095	OTU_157	value	phyllosphere_no	rhizosphere_yes	3	6	1.396070851	3.71344998	0.24	0.78045098	ns	ns
1096	OTU_157	value	phyllosphere_yes	rhizosphere_no	6	3	0.451795133	5.522033808	0.669	0.859717659	ns	ns
1097	OTU_157	value	phyllosphere_yes	rhizosphere_yes	6	6	0.302641882	8.320005481	0.77	0.908372604	ns	ns
1098	OTU_157	value	rhizosphere_no	rhizosphere_yes	3	6	-0.164560854	6.223679608	0.875	0.959026562	ns	ns
1099	OTU_180	value	phyllosphere_no	phyllosphere_yes	3	6	-1.240553312	6.986948262	0.255	0.78045098	ns	ns
1100	OTU_180	value	phyllosphere_no	rhizosphere_no	3	3	0.29425939	3.844934992	0.784	0.913693358	ns	ns
1101	OTU_180	value	phyllosphere_no	rhizosphere_yes	3	6	-0.479508434	6.815013353	0.647	0.851676584	ns	ns
1102	OTU_180	value	phyllosphere_yes	rhizosphere_no	6	3	1.530599571	6.880751862	0.17	0.78045098	ns	ns
1103	OTU_180	value	phyllosphere_yes	rhizosphere_yes	6	6	0.490436197	9.444876476	0.635	0.84554078	ns	ns
1104	OTU_180	value	rhizosphere_no	rhizosphere_yes	3	6	-0.678480253	6.430765392	0.521	0.803338736	ns	ns
1105	OTU_249	value	phyllosphere_no	phyllosphere_yes	3	6	0.065032224	4.214214282	0.951	0.982124587	ns	ns
1106	OTU_249	value	phyllosphere_no	rhizosphere_no	3	3	0.607879673	2.725338929	0.59	0.8310015	ns	ns
1107	OTU_249	value	phyllosphere_no	rhizosphere_yes	3	6	0.930504435	2.159723675	0.444	0.785232613	ns	ns
1108	OTU_249	value	phyllosphere_yes	rhizosphere_no	6	3	0.686335885	6.979210763	0.515	0.801087407	ns	ns
1109	OTU_249	value	phyllosphere_yes	rhizosphere_yes	6	6	1.149126878	5.739059178	0.296	0.78045098	ns	ns
1110	OTU_249	value	rhizosphere_no	rhizosphere_yes	3	6	0.600446622	2.878941658	0.592	0.832257581	ns	ns
1111	OTU_792	value	phyllosphere_no	phyllosphere_yes	3	6	0.685009619	4.318319893	0.528	0.803338736	ns	ns
1112	OTU_792	value	phyllosphere_no	rhizosphere_no	3	3	1.93936951	2	0.192	0.78045098	ns	ns
1113	OTU_792	value	phyllosphere_no	rhizosphere_yes	3	6	0.638708224	3.115007816	0.567	0.822262774	ns	ns
1114	OTU_792	value	phyllosphere_yes	rhizosphere_no	6	3	1.451056697	5	0.206	0.78045098	ns	ns
1115	OTU_792	value	phyllosphere_yes	rhizosphere_yes	6	6	-0.150519521	8.877983405	0.884	0.96354717	ns	ns
1116	OTU_792	value	rhizosphere_no	rhizosphere_yes	3	6	-2.369531845	5	0.064	0.78045098	ns	ns
1117	OTU_303	value	phyllosphere_no	phyllosphere_yes	3	6	0.567184502	4.346408531	0.599	0.83274528	ns	ns
1118	OTU_303	value	phyllosphere_no	rhizosphere_no	3	3	1.830612976	2.125061156	0.201	0.78045098	ns	ns
1119	OTU_303	value	phyllosphere_no	rhizosphere_yes	3	6	0.82132475	3.300325285	0.467	0.792815145	ns	ns
1120	OTU_303	value	phyllosphere_yes	rhizosphere_no	6	3	1.487528844	5.526255015	0.192	0.78045098	ns	ns
1121	OTU_303	value	phyllosphere_yes	rhizosphere_yes	6	6	0.245877936	9.206106742	0.811	0.926751369	ns	ns
1122	OTU_303	value	rhizosphere_no	rhizosphere_yes	3	6	-1.576372985	5.912820004	0.167	0.78045098	ns	ns
1123	OTU_278	value	phyllosphere_no	phyllosphere_yes	3	6	-1.8694408	5.23325814	0.118	0.78045098	ns	ns
1124	OTU_278	value	phyllosphere_no	rhizosphere_no	3	3	-0.890577102	2.30341248	0.456	0.791622746	ns	ns
1125	OTU_278	value	phyllosphere_no	rhizosphere_yes	3	6	-1.894839136	6.411804869	0.104	0.78045098	ns	ns
1126	OTU_278	value	phyllosphere_yes	rhizosphere_no	6	3	1.201155323	6.921633849	0.269	0.78045098	ns	ns
1127	OTU_278	value	phyllosphere_yes	rhizosphere_yes	6	6	1.064187653	6.334882705	0.326	0.78045098	ns	ns
1128	OTU_278	value	rhizosphere_no	rhizosphere_yes	3	6	-0.360887504	3.833322278	0.737	0.894163166	ns	ns
1129	OTU_233	value	phyllosphere_no	phyllosphere_yes	3	6	-0.361643884	6.045308216	0.73	0.891720885	ns	ns
1130	OTU_233	value	phyllosphere_no	rhizosphere_no	3	3	1.040462185	2.116699917	0.402	0.78045098	ns	ns
1131	OTU_233	value	phyllosphere_no	rhizosphere_yes	3	6	0.399291958	2.386181036	0.723	0.885185849	ns	ns
1132	OTU_233	value	phyllosphere_yes	rhizosphere_no	6	3	1.460645584	5.248795582	0.201	0.78045098	ns	ns
1133	OTU_233	value	phyllosphere_yes	rhizosphere_yes	6	6	0.849972565	5.814277197	0.429	0.78251809	ns	ns
1134	OTU_233	value	rhizosphere_no	rhizosphere_yes	3	6	-1.815628673	6.918164157	0.113	0.78045098	ns	ns
1135	OTU_253	value	phyllosphere_no	phyllosphere_yes	3	6	0.682324887	2.300121072	0.557	0.815413255	ns	ns
1136	OTU_253	value	phyllosphere_no	rhizosphere_no	3	3	0.964864995	2.001225095	0.436	0.784090038	ns	ns
1137	OTU_253	value	phyllosphere_no	rhizosphere_yes	3	6	0.702613953	2.033762817	0.554	0.815413255	ns	ns
1138	OTU_253	value	phyllosphere_yes	rhizosphere_no	6	3	0.949353316	5.041499036	0.386	0.78045098	ns	ns
1139	OTU_253	value	phyllosphere_yes	rhizosphere_yes	6	6	-0.004934154	6.129663788	0.996	0.998329333	ns	ns
1140	OTU_253	value	rhizosphere_no	rhizosphere_yes	3	6	-2.777425733	5.35266878	0.036	0.78045098	ns	*
1141	OTU_522	value	phyllosphere_no	phyllosphere_yes	3	6	-0.569696669	6.909149632	0.587	0.829740699	ns	ns
1142	OTU_522	value	phyllosphere_no	rhizosphere_no	3	3	-0.505719837	3.200443036	0.646	0.850834795	ns	ns
1143	OTU_522	value	phyllosphere_no	rhizosphere_yes	3	6	0.417306735	4.14179283	0.697	0.871718698	ns	ns
1144	OTU_522	value	phyllosphere_yes	rhizosphere_no	6	3	0.066538161	5.926666271	0.949	0.982124587	ns	ns
1145	OTU_522	value	phyllosphere_yes	rhizosphere_yes	6	6	0.868945358	6.528487038	0.416	0.78045098	ns	ns
1146	OTU_522	value	rhizosphere_no	rhizosphere_yes	3	6	0.813570625	2.710932968	0.481	0.793914286	ns	ns
1147	OTU_211	value	phyllosphere_no	phyllosphere_yes	3	6	-1.234595973	5.617045314	0.266	0.78045098	ns	ns
1148	OTU_211	value	phyllosphere_no	rhizosphere_no	3	3	-1.213889711	2.309090597	0.334	0.78045098	ns	ns
1149	OTU_211	value	phyllosphere_no	rhizosphere_yes	3	6	-1.517566729	6.020963726	0.18	0.78045098	ns	ns
1150	OTU_211	value	phyllosphere_yes	rhizosphere_no	6	3	0.086064696	6.114440909	0.934	0.979930148	ns	ns
1151	OTU_211	value	phyllosphere_yes	rhizosphere_yes	6	6	0.681269698	5.741884912	0.522	0.803338736	ns	ns
1152	OTU_211	value	rhizosphere_no	rhizosphere_yes	3	6	0.614991468	2.361900887	0.593	0.832416822	ns	ns
1153	OTU_319	value	phyllosphere_no	phyllosphere_yes	3	6	-1.662077917	5.766464051	0.15	0.78045098	ns	ns
1154	OTU_319	value	phyllosphere_no	rhizosphere_no	3	3	-3.02956889	2.552042867	0.069	0.78045098	ns	ns
1155	OTU_319	value	phyllosphere_no	rhizosphere_yes	3	6	-2.929270638	5.317763783	0.03	0.78045098	ns	*
1156	OTU_319	value	phyllosphere_yes	rhizosphere_no	6	3	-0.600495009	6.756900489	0.568	0.822262774	ns	ns
1157	OTU_319	value	phyllosphere_yes	rhizosphere_yes	6	6	-1.603726518	8.402705133	0.146	0.78045098	ns	ns
1158	OTU_319	value	rhizosphere_no	rhizosphere_yes	3	6	-1.277478039	6.689283603	0.244	0.78045098	ns	ns
1159	OTU_530	value	phyllosphere_no	phyllosphere_yes	3	6	-0.061396725	6.575752667	0.953	0.982838506	ns	ns
1160	OTU_530	value	phyllosphere_no	rhizosphere_no	3	3	2.109289882	3.875073271	0.105	0.78045098	ns	ns
1161	OTU_530	value	phyllosphere_no	rhizosphere_yes	3	6	2.692538857	2.427950392	0.093	0.78045098	ns	ns
1162	OTU_530	value	phyllosphere_yes	rhizosphere_no	6	3	1.229486397	6.217481475	0.263	0.78045098	ns	ns
1163	OTU_530	value	phyllosphere_yes	rhizosphere_yes	6	6	1.337994535	5.214778456	0.236	0.78045098	ns	ns
1164	OTU_530	value	rhizosphere_no	rhizosphere_yes	3	6	0.092536284	2.620559462	0.933	0.979930148	ns	ns
1165	OTU_552	value	phyllosphere_no	phyllosphere_yes	3	6	-1.784533705	6.128587901	0.124	0.78045098	ns	ns
1166	OTU_552	value	phyllosphere_no	rhizosphere_no	3	3	-1.002121697	3.592866893	0.379	0.78045098	ns	ns
1167	OTU_552	value	phyllosphere_no	rhizosphere_yes	3	6	0.363017241	2.26331889	0.748	0.896501756	ns	ns
1168	OTU_552	value	phyllosphere_yes	rhizosphere_no	6	3	1.129239675	6.799246354	0.297	0.78045098	ns	ns
1169	OTU_552	value	phyllosphere_yes	rhizosphere_yes	6	6	2.024081731	5.084351284	0.098	0.78045098	ns	ns
1170	OTU_552	value	rhizosphere_no	rhizosphere_yes	3	6	1.466362511	2.129596584	0.273	0.78045098	ns	ns
1171	OTU_596	value	phyllosphere_no	phyllosphere_yes	3	6	0.539379344	5.206822426	0.612	0.83854827	ns	ns
1172	OTU_596	value	phyllosphere_no	rhizosphere_no	3	3	1.348913889	3.081735547	0.268	0.78045098	ns	ns
1173	OTU_596	value	phyllosphere_no	rhizosphere_yes	3	6	1.835448059	2.133643413	0.2	0.78045098	ns	ns
1174	OTU_596	value	phyllosphere_yes	rhizosphere_no	6	3	0.766764035	6.985091363	0.468	0.792815145	ns	ns
1175	OTU_596	value	phyllosphere_yes	rhizosphere_yes	6	6	1.236275089	5.405200652	0.267	0.78045098	ns	ns
1176	OTU_596	value	rhizosphere_no	rhizosphere_yes	3	6	0.57941114	2.463523248	0.611	0.83854827	ns	ns
1177	OTU_283	value	phyllosphere_no	phyllosphere_yes	3	6	-0.900333875	6.056701079	0.402	0.78045098	ns	ns
1178	OTU_283	value	phyllosphere_no	rhizosphere_no	3	3	-0.705849141	3.792620556	0.521	0.803338736	ns	ns
1179	OTU_283	value	phyllosphere_no	rhizosphere_yes	3	6	0.834630304	2.672397636	0.472	0.792815145	ns	ns
1180	OTU_283	value	phyllosphere_yes	rhizosphere_no	6	3	0.618504075	5.695790623	0.56	0.818210117	ns	ns
1181	OTU_283	value	phyllosphere_yes	rhizosphere_yes	6	6	1.252956393	5.194903124	0.264	0.78045098	ns	ns
1182	OTU_283	value	rhizosphere_no	rhizosphere_yes	3	6	2.032401616	3.095339525	0.132	0.78045098	ns	ns
1183	OTU_382	value	phyllosphere_no	phyllosphere_yes	3	6	1.125024485	2.033097299	0.376	0.78045098	ns	ns
1184	OTU_382	value	phyllosphere_no	rhizosphere_no	3	3	1.123461536	2.034056746	0.376	0.78045098	ns	ns
1185	OTU_382	value	phyllosphere_no	rhizosphere_yes	3	6	1.22051012	2	0.347	0.78045098	ns	ns
1186	OTU_382	value	phyllosphere_yes	rhizosphere_no	6	3	-0.010993151	5.637797749	0.992	0.998329333	ns	ns
1187	OTU_382	value	phyllosphere_yes	rhizosphere_yes	6	6	1	5	0.363	0.78045098	ns	ns
1188	OTU_382	value	rhizosphere_no	rhizosphere_yes	3	6	1	2	0.423	0.78045098	ns	ns
1189	OTU_840	value	phyllosphere_no	phyllosphere_yes	3	6	-1.022810667	5.681741161	0.348	0.78045098	ns	ns
1190	OTU_840	value	phyllosphere_no	rhizosphere_no	3	3	-1.054279553	2.192800289	0.394	0.78045098	ns	ns
1191	OTU_840	value	phyllosphere_no	rhizosphere_yes	3	6	-2.208853732	5.198833836	0.076	0.78045098	ns	ns
1192	OTU_840	value	phyllosphere_yes	rhizosphere_no	6	3	-0.16917792	4.696920658	0.873	0.95849007	ns	ns
1193	OTU_840	value	phyllosphere_yes	rhizosphere_yes	6	6	-1.481578118	7.568649857	0.179	0.78045098	ns	ns
1194	OTU_840	value	rhizosphere_no	rhizosphere_yes	3	6	-1.287146483	6.997082129	0.239	0.78045098	ns	ns
1195	OTU_318	value	phyllosphere_no	phyllosphere_yes	3	6	0.674113571	3.095038542	0.547	0.812172796	ns	ns
1196	OTU_318	value	phyllosphere_no	rhizosphere_no	3	3	0.001130245	3.90984947	0.999	0.999266116	ns	ns
1197	OTU_318	value	phyllosphere_no	rhizosphere_yes	3	6	1.009557814	4.103185839	0.368	0.78045098	ns	ns
1198	OTU_318	value	phyllosphere_yes	rhizosphere_no	6	3	-0.593545817	2.800605064	0.597	0.83274528	ns	ns
1199	OTU_318	value	phyllosphere_yes	rhizosphere_yes	6	6	0.550100285	9.085918893	0.596	0.83274528	ns	ns
1200	OTU_318	value	rhizosphere_no	rhizosphere_yes	3	6	0.905990055	3.560811533	0.422	0.78045098	ns	ns
1201	OTU_909	value	phyllosphere_no	phyllosphere_yes	3	6	1.148649124	2.015291366	0.369	0.78045098	ns	ns
1202	OTU_909	value	phyllosphere_no	rhizosphere_no	3	3	0.978254679	2.219361768	0.422	0.78045098	ns	ns
1203	OTU_909	value	phyllosphere_no	rhizosphere_yes	3	6	0.677996033	2.265758302	0.56	0.818210117	ns	ns
1204	OTU_909	value	phyllosphere_yes	rhizosphere_no	6	3	-0.602133322	2.282913608	0.602	0.835060953	ns	ns
1205	OTU_909	value	phyllosphere_yes	rhizosphere_yes	6	6	-1.716021538	5.582993688	0.141	0.78045098	ns	ns
1206	OTU_909	value	rhizosphere_no	rhizosphere_yes	3	6	-0.879503623	6.117327181	0.412	0.78045098	ns	ns
1207	OTU_965	value	phyllosphere_no	phyllosphere_yes	3	6	-0.383475492	5.445040269	0.716	0.882659225	ns	ns
1208	OTU_965	value	phyllosphere_no	rhizosphere_no	3	3	0.571439325	2.586559978	0.614	0.839610342	ns	ns
1209	OTU_965	value	phyllosphere_no	rhizosphere_yes	3	6	0.565991736	2.254754192	0.623	0.842710735	ns	ns
1210	OTU_965	value	phyllosphere_yes	rhizosphere_no	6	3	1.115052059	6.366446923	0.305	0.78045098	ns	ns
1211	OTU_965	value	phyllosphere_yes	rhizosphere_yes	6	6	1.134726722	5.694577783	0.302	0.78045098	ns	ns
1212	OTU_965	value	rhizosphere_no	rhizosphere_yes	3	6	-0.063643864	3.757066649	0.952	0.982838506	ns	ns
1213	OTU_953	value	phyllosphere_no	phyllosphere_yes	3	6	NA	NA	NA	NA
1214	OTU_953	value	phyllosphere_no	rhizosphere_no	3	3	NA	NA	NA	NA
1215	OTU_953	value	phyllosphere_no	rhizosphere_yes	3	6	NA	NA	NA	NA
1216	OTU_953	value	phyllosphere_yes	rhizosphere_no	6	3	NA	NA	NA	NA
1217	OTU_953	value	phyllosphere_yes	rhizosphere_yes	6	6	NA	NA	NA	NA
1218	OTU_953	value	rhizosphere_no	rhizosphere_yes	3	6	NA	NA	NA	NA
1219	OTU_1564	value	phyllosphere_no	phyllosphere_yes	3	6	-1.424243654	5	0.214	0.78045098	ns	ns
1220	OTU_1564	value	phyllosphere_no	rhizosphere_no	3	3	-4.426383899	2	0.047	0.78045098	ns	*
1221	OTU_1564	value	phyllosphere_no	rhizosphere_yes	3	6	-1.346941613	5	0.236	0.78045098	ns	ns
1222	OTU_1564	value	phyllosphere_yes	rhizosphere_no	6	3	0.545108239	5.372681855	0.608	0.837812844	ns	ns
1223	OTU_1564	value	phyllosphere_yes	rhizosphere_yes	6	6	0.400763725	8.916799214	0.698	0.871718698	ns	ns
1224	OTU_1564	value	rhizosphere_no	rhizosphere_yes	3	6	-0.093390985	5.737942406	0.929	0.979840067	ns	ns
1225	OTU_1489	value	phyllosphere_no	phyllosphere_yes	3	6	-0.930922525	5.633252847	0.39	0.78045098	ns	ns
1226	OTU_1489	value	phyllosphere_no	rhizosphere_no	3	3	0.080816175	3.999375937	0.939	0.981610523	ns	ns
1227	OTU_1489	value	phyllosphere_no	rhizosphere_yes	3	6	0.476755023	3.64553145	0.661	0.856176268	ns	ns
1228	OTU_1489	value	phyllosphere_yes	rhizosphere_no	6	3	1.018302378	5.694792262	0.35	0.78045098	ns	ns
1229	OTU_1489	value	phyllosphere_yes	rhizosphere_yes	6	6	1.602832682	8.471822823	0.146	0.78045098	ns	ns
1230	OTU_1489	value	rhizosphere_no	rhizosphere_yes	3	6	0.383859321	3.686666958	0.722	0.884249837	ns	ns
1231	OTU_1004	value	phyllosphere_no	phyllosphere_yes	3	6	-0.512461604	6.26366219	0.626	0.843124103	ns	ns
1232	OTU_1004	value	phyllosphere_no	rhizosphere_no	3	3	-0.940795761	2.960630685	0.417	0.78045098	ns	ns
1233	OTU_1004	value	phyllosphere_no	rhizosphere_yes	3	6	0.146817203	6.748986961	0.888	0.964150835	ns	ns
1234	OTU_1004	value	phyllosphere_yes	rhizosphere_no	6	3	-0.205461435	6.762564911	0.843	0.942663788	ns	ns
1235	OTU_1004	value	phyllosphere_yes	rhizosphere_yes	6	6	0.534371772	9.437001819	0.605	0.836133603	ns	ns
1236	OTU_1004	value	rhizosphere_no	rhizosphere_yes	3	6	0.856402831	5.792429832	0.426	0.781450904	ns	ns
1237	OTU_408	value	phyllosphere_no	phyllosphere_yes	3	6	-0.701843082	4.937341492	0.514	0.800858921	ns	ns
1238	OTU_408	value	phyllosphere_no	rhizosphere_no	3	3	-0.446611977	3.94059064	0.679	0.865166271	ns	ns
1239	OTU_408	value	phyllosphere_no	rhizosphere_yes	3	6	-0.665733845	4.196137918	0.54	0.810195064	ns	ns
1240	OTU_408	value	phyllosphere_yes	rhizosphere_no	6	3	0.175613536	4.367018112	0.868	0.956098563	ns	ns
1241	OTU_408	value	phyllosphere_yes	rhizosphere_yes	6	6	0.089887001	9.743034307	0.93	0.979840067	ns	ns
1242	OTU_408	value	rhizosphere_no	rhizosphere_yes	3	6	-0.110277052	3.732004876	0.918	0.976236194	ns	ns
1243	OTU_320	value	phyllosphere_no	phyllosphere_yes	3	6	0.283326604	2.758532554	0.797	0.920863553	ns	ns
1244	OTU_320	value	phyllosphere_no	rhizosphere_no	3	3	1.063130592	2.046406696	0.397	0.78045098	ns	ns
1245	OTU_320	value	phyllosphere_no	rhizosphere_yes	3	6	0.44897128	2.397736302	0.691	0.869247906	ns	ns
1246	OTU_320	value	phyllosphere_yes	rhizosphere_no	6	3	1.729178046	5.600358429	0.138	0.78045098	ns	ns
1247	OTU_320	value	phyllosphere_yes	rhizosphere_yes	6	6	0.306945962	9.147881545	0.766	0.906787516	ns	ns
1248	OTU_320	value	rhizosphere_no	rhizosphere_yes	3	6	-1.817869289	6.051407146	0.119	0.78045098	ns	ns
1249	OTU_147	value	phyllosphere_no	phyllosphere_yes	3	6	-0.303097133	6.198017869	0.772	0.908733542	ns	ns
1250	OTU_147	value	phyllosphere_no	rhizosphere_no	3	3	0.045137521	2.481073048	0.967	0.99020589	ns	ns
1251	OTU_147	value	phyllosphere_no	rhizosphere_yes	3	6	2.421388127	3.433568003	0.083	0.78045098	ns	ns
1252	OTU_147	value	phyllosphere_yes	rhizosphere_no	6	3	0.255668509	5.36438262	0.808	0.925294297	ns	ns
1253	OTU_147	value	phyllosphere_yes	rhizosphere_yes	6	6	1.3428107	5.477062925	0.232	0.78045098	ns	ns
1254	OTU_147	value	rhizosphere_no	rhizosphere_yes	3	6	0.912791463	2.16808096	0.451	0.790067348	ns	ns
1255	OTU_422	value	phyllosphere_no	phyllosphere_yes	3	6	0.143576271	5.743223896	0.891	0.964150835	ns	ns
1256	OTU_422	value	phyllosphere_no	rhizosphere_no	3	3	-0.073987488	3.64306801	0.945	0.982124587	ns	ns
1257	OTU_422	value	phyllosphere_no	rhizosphere_yes	3	6	0.144217364	4.042470701	0.892	0.964150835	ns	ns
1258	OTU_422	value	phyllosphere_yes	rhizosphere_no	6	3	-0.192949953	4.206737287	0.856	0.949285292	ns	ns
1259	OTU_422	value	phyllosphere_yes	rhizosphere_yes	6	6	-0.022651272	8.911760192	0.982	0.995728352	ns	ns
1260	OTU_422	value	rhizosphere_no	rhizosphere_yes	3	6	0.19507545	3.071227036	0.858	0.950660962	ns	ns
1261	OTU_639	value	phyllosphere_no	phyllosphere_yes	3	6	-0.731563641	6.94643685	0.488	0.794204738	ns	ns
1262	OTU_639	value	phyllosphere_no	rhizosphere_no	3	3	-0.183702943	2.947171494	0.866	0.95473576	ns	ns
1263	OTU_639	value	phyllosphere_no	rhizosphere_yes	3	6	-0.338852192	6.953052524	0.745	0.895192	ns	ns
1264	OTU_639	value	phyllosphere_yes	rhizosphere_no	6	3	0.401606381	5.069819507	0.704	0.875047997	ns	ns
1265	OTU_639	value	phyllosphere_yes	rhizosphere_yes	6	6	0.386652963	9.661125992	0.707	0.877035018	ns	ns
1266	OTU_639	value	rhizosphere_no	rhizosphere_yes	3	6	-0.075820526	4.201788634	0.943	0.982124587	ns	ns
1267	OTU_391	value	phyllosphere_no	phyllosphere_yes	3	6	0.686004084	2.29599919	0.555	0.815413255	ns	ns
1268	OTU_391	value	phyllosphere_no	rhizosphere_no	3	3	-0.48050774	3.836706602	0.657	0.854236496	ns	ns
1269	OTU_391	value	phyllosphere_no	rhizosphere_yes	3	6	-0.412327372	4.239551932	0.7	0.872386326	ns	ns
1270	OTU_391	value	phyllosphere_yes	rhizosphere_no	6	3	-1.167449775	2.193566527	0.354	0.78045098	ns	ns
1271	OTU_391	value	phyllosphere_yes	rhizosphere_yes	6	6	-1.563756319	6.325147535	0.166	0.78045098	ns	ns
1272	OTU_391	value	rhizosphere_no	rhizosphere_yes	3	6	0.175273344	3.491218385	0.871	0.957156863	ns	ns
1273	OTU_164	value	phyllosphere_no	phyllosphere_yes	3	6	0.365640506	3.333794937	0.737	0.894163166	ns	ns
1274	OTU_164	value	phyllosphere_no	rhizosphere_no	3	3	0.160921164	3.999324782	0.88	0.962540052	ns	ns
1275	OTU_164	value	phyllosphere_no	rhizosphere_yes	3	6	0.548782244	2.456868472	0.629	0.843669757	ns	ns
1276	OTU_164	value	phyllosphere_yes	rhizosphere_no	6	3	-0.170257467	3.369222068	0.875	0.959026562	ns	ns
1277	OTU_164	value	phyllosphere_yes	rhizosphere_yes	6	6	0.242923863	8.122930455	0.814	0.927920461	ns	ns
1278	OTU_164	value	rhizosphere_no	rhizosphere_yes	3	6	0.338197027	2.469172686	0.762	0.904333123	ns	ns
1279	OTU_214	value	phyllosphere_no	phyllosphere_yes	3	6	-0.075128067	6.972913075	0.942	0.982124587	ns	ns
1280	OTU_214	value	phyllosphere_no	rhizosphere_no	3	3	2.030099174	3.372165323	0.125	0.78045098	ns	ns
1281	OTU_214	value	phyllosphere_no	rhizosphere_yes	3	6	2.817366802	2.419080427	0.086	0.78045098	ns	ns
1282	OTU_214	value	phyllosphere_yes	rhizosphere_no	6	3	1.406744735	6.179404772	0.208	0.78045098	ns	ns
1283	OTU_214	value	phyllosphere_yes	rhizosphere_yes	6	6	1.79767085	5.353681087	0.128	0.78045098	ns	ns
1284	OTU_214	value	rhizosphere_no	rhizosphere_yes	3	6	0.789846107	3.078905225	0.486	0.794204738	ns	ns
1285	OTU_305	value	phyllosphere_no	phyllosphere_yes	3	6	0.063997578	6.20202017	0.951	0.982124587	ns	ns
1286	OTU_305	value	phyllosphere_no	rhizosphere_no	3	3	-0.460332393	2.227151176	0.686	0.866538462	ns	ns
1287	OTU_305	value	phyllosphere_no	rhizosphere_yes	3	6	1.43650884	2.406853787	0.267	0.78045098	ns	ns
1288	OTU_305	value	phyllosphere_yes	rhizosphere_no	6	3	-0.479530595	2.286425637	0.674	0.86142614	ns	ns
1289	OTU_305	value	phyllosphere_yes	rhizosphere_yes	6	6	1.221825904	5.798852838	0.269	0.78045098	ns	ns
1290	OTU_305	value	rhizosphere_no	rhizosphere_yes	3	6	0.830398037	2.022636231	0.493	0.794204738	ns	ns
1291	OTU_176	value	phyllosphere_no	phyllosphere_yes	3	6	0.531004086	2.651980047	0.637	0.846103643	ns	ns
1292	OTU_176	value	phyllosphere_no	rhizosphere_no	3	3	-0.380671496	3.339046214	0.726	0.887990228	ns	ns
1293	OTU_176	value	phyllosphere_no	rhizosphere_yes	3	6	0.008855633	2.224324008	0.994	0.998329333	ns	ns
1294	OTU_176	value	phyllosphere_yes	rhizosphere_no	6	3	-0.778740591	2.245571633	0.51	0.798603003	ns	ns
1295	OTU_176	value	phyllosphere_yes	rhizosphere_yes	6	6	-1.219617291	8.127622721	0.257	0.78045098	ns	ns
1296	OTU_176	value	rhizosphere_no	rhizosphere_yes	3	6	0.448764589	2.08540157	0.696	0.871718698	ns	ns
1297	OTU_284	value	phyllosphere_no	phyllosphere_yes	3	6	0.137034294	4.902977012	0.896	0.966804598	ns	ns
1298	OTU_284	value	phyllosphere_no	rhizosphere_no	3	3	0.615077685	2.107433262	0.598	0.83274528	ns	ns
1299	OTU_284	value	phyllosphere_no	rhizosphere_yes	3	6	-0.149336763	4.284552016	0.888	0.964150835	ns	ns
1300	OTU_284	value	phyllosphere_yes	rhizosphere_no	6	3	0.512975471	5.361249407	0.628	0.843669757	ns	ns
1301	OTU_284	value	phyllosphere_yes	rhizosphere_yes	6	6	-0.324431907	9.821646613	0.752	0.898428253	ns	ns
1302	OTU_284	value	rhizosphere_no	rhizosphere_yes	3	6	-1.065813498	5.468358993	0.331	0.78045098	ns	ns
1303	OTU_608	value	phyllosphere_no	phyllosphere_yes	3	6	0.557201416	2.321869762	0.626	0.843124103	ns	ns
1304	OTU_608	value	phyllosphere_no	rhizosphere_no	3	3	0.367286254	3.360940515	0.735	0.894047619	ns	ns
1305	OTU_608	value	phyllosphere_no	rhizosphere_yes	3	6	0.917228706	2.069867679	0.453	0.790067348	ns	ns
1306	OTU_608	value	phyllosphere_yes	rhizosphere_no	6	3	-0.211594649	2.83751323	0.847	0.945166419	ns	ns
1307	OTU_608	value	phyllosphere_yes	rhizosphere_yes	6	6	1.117017161	7.10299159	0.3	0.78045098	ns	ns
1308	OTU_608	value	rhizosphere_no	rhizosphere_yes	3	6	0.767857753	2.179221999	0.517	0.802204545	ns	ns
1309	OTU_675	value	phyllosphere_no	phyllosphere_yes	3	6	0.426175089	6.936713955	0.683	0.866246206	ns	ns
1310	OTU_675	value	phyllosphere_no	rhizosphere_no	3	3	2.116783828	2.306387922	0.151	0.78045098	ns	ns
1311	OTU_675	value	phyllosphere_no	rhizosphere_yes	3	6	0.254403571	3.541817714	0.813	0.927907295	ns	ns
1312	OTU_675	value	phyllosphere_yes	rhizosphere_no	6	3	0.998895231	5.365567831	0.361	0.78045098	ns	ns
1313	OTU_675	value	phyllosphere_yes	rhizosphere_yes	6	6	-0.287379161	6.737236876	0.782	0.913346812	ns	ns
1314	OTU_675	value	rhizosphere_no	rhizosphere_yes	3	6	-2.853942974	6.596188919	0.026	0.78045098	ns	*
1315	OTU_1288	value	phyllosphere_no	phyllosphere_yes	3	6	-0.763404831	6.949747432	0.47	0.792815145	ns	ns
1316	OTU_1288	value	phyllosphere_no	rhizosphere_no	3	3	-0.654105178	3.796814042	0.551	0.814124116	ns	ns
1317	OTU_1288	value	phyllosphere_no	rhizosphere_yes	3	6	-2.004753484	6.083144148	0.091	0.78045098	ns	ns
1318	OTU_1288	value	phyllosphere_yes	rhizosphere_no	6	3	0.148839747	6.315309163	0.886	0.964150835	ns	ns
1319	OTU_1288	value	phyllosphere_yes	rhizosphere_yes	6	6	-0.893319743	9.265057595	0.394	0.78045098	ns	ns
1320	OTU_1288	value	rhizosphere_no	rhizosphere_yes	3	6	-1.139801257	4.932698021	0.307	0.78045098	ns	ns
1321	OTU_146	value	phyllosphere_no	phyllosphere_yes	3	6	-1.42157802	6.437640877	0.202	0.78045098	ns	ns
1322	OTU_146	value	phyllosphere_no	rhizosphere_no	3	3	0.26991044	3.051691668	0.804	0.922965454	ns	ns
1323	OTU_146	value	phyllosphere_no	rhizosphere_yes	3	6	-0.795403722	5.802354615	0.458	0.79233945	ns	ns
1324	OTU_146	value	phyllosphere_yes	rhizosphere_no	6	3	1.632388456	5.487412256	0.158	0.78045098	ns	ns
1325	OTU_146	value	phyllosphere_yes	rhizosphere_yes	6	6	0.20375896	8.938954377	0.843	0.942663788	ns	ns
1326	OTU_146	value	rhizosphere_no	rhizosphere_yes	3	6	-0.908733392	5.243663837	0.403	0.78045098	ns	ns
1327	OTU_554	value	phyllosphere_no	phyllosphere_yes	3	6	0.762057623	3.072017099	0.5	0.794204738	ns	ns
1328	OTU_554	value	phyllosphere_no	rhizosphere_no	3	3	0.872963412	3.952585342	0.433	0.783573494	ns	ns
1329	OTU_554	value	phyllosphere_no	rhizosphere_yes	3	6	1.797310488	2.078635048	0.209	0.78045098	ns	ns
1330	OTU_554	value	phyllosphere_yes	rhizosphere_no	6	3	0.309342267	3.340279633	0.775	0.909698343	ns	ns
1331	OTU_554	value	phyllosphere_yes	rhizosphere_yes	6	6	1.832527844	5.760821252	0.119	0.78045098	ns	ns
1332	OTU_554	value	rhizosphere_no	rhizosphere_yes	3	6	0.708885116	2.098111017	0.549	0.813855113	ns	ns
1333	OTU_405	value	phyllosphere_no	phyllosphere_yes	3	6	3.25096401	2.050636796	0.08	0.78045098	ns	ns
1334	OTU_405	value	phyllosphere_no	rhizosphere_no	3	3	3.593524749	2	0.07	0.78045098	ns	ns
1335	OTU_405	value	phyllosphere_no	rhizosphere_yes	3	6	2.926667696	2.332691815	0.083	0.78045098	ns	ns
1336	OTU_405	value	phyllosphere_yes	rhizosphere_no	6	3	2.868310305	5	0.035	0.78045098	ns	*
1337	OTU_405	value	phyllosphere_yes	rhizosphere_yes	6	6	-0.743389381	6.513000456	0.483	0.794204738	ns	ns
1338	OTU_405	value	rhizosphere_no	rhizosphere_yes	3	6	-1.927910429	5	0.112	0.78045098	ns	ns
1339	OTU_547	value	phyllosphere_no	phyllosphere_yes	3	6	4.535758641	4.142897103	0.01	0.78045098	ns	**
1340	OTU_547	value	phyllosphere_no	rhizosphere_no	3	3	4.738916388	3.892984812	0.01	0.78045098	ns	**
1341	OTU_547	value	phyllosphere_no	rhizosphere_yes	3	6	3.154097472	3.791139199	0.037	0.78045098	ns	*
1342	OTU_547	value	phyllosphere_yes	rhizosphere_no	6	3	0.566142743	4.89096867	0.596	0.83274528	ns	ns
1343	OTU_547	value	phyllosphere_yes	rhizosphere_yes	6	6	-1.871114247	9.914320193	0.091	0.78045098	ns	ns
1344	OTU_547	value	rhizosphere_no	rhizosphere_yes	3	6	-2.284515776	4.457438199	0.078	0.78045098	ns	ns
1345	OTU_345	value	phyllosphere_no	phyllosphere_yes	3	6	-0.859650909	6.984839267	0.419	0.78045098	ns	ns
1346	OTU_345	value	phyllosphere_no	rhizosphere_no	3	3	1.541171523	2	0.263	0.78045098	ns	ns
1347	OTU_345	value	phyllosphere_no	rhizosphere_yes	3	6	-0.271094568	3.463188359	0.802	0.922361409	ns	ns
1348	OTU_345	value	phyllosphere_yes	rhizosphere_no	6	3	1.927102479	5	0.112	0.78045098	ns	ns
1349	OTU_345	value	phyllosphere_yes	rhizosphere_yes	6	6	0.767176951	6.230679093	0.471	0.792815145	ns	ns
1350	OTU_345	value	rhizosphere_no	rhizosphere_yes	3	6	-3.149266719	5	0.025	0.78045098	ns	*
1351	OTU_2026	value	phyllosphere_no	phyllosphere_yes	3	6	-0.090056501	4.625858889	0.932	0.979930148	ns	ns
1352	OTU_2026	value	phyllosphere_no	rhizosphere_no	3	3	0.122861836	3.996534085	0.908	0.971341776	ns	ns
1353	OTU_2026	value	phyllosphere_no	rhizosphere_yes	3	6	1.027536641	2.047374562	0.41	0.78045098	ns	ns
1354	OTU_2026	value	phyllosphere_yes	rhizosphere_no	6	3	0.227740707	4.763677032	0.829	0.935365084	ns	ns
1355	OTU_2026	value	phyllosphere_yes	rhizosphere_yes	6	6	1.421938519	5.184038947	0.212	0.78045098	ns	ns
1356	OTU_2026	value	rhizosphere_no	rhizosphere_yes	3	6	0.882605445	2.050259879	0.469	0.792815145	ns	ns
1357	OTU_1618	value	phyllosphere_no	phyllosphere_yes	3	6	1	2	0.423	0.78045098	ns	ns
1358	OTU_1618	value	phyllosphere_no	rhizosphere_no	3	3	0.45232206	2.925406642	0.682	0.866246206	ns	ns
1359	OTU_1618	value	phyllosphere_no	rhizosphere_yes	3	6	-0.607894079	6.760304933	0.563	0.819405039	ns	ns
1360	OTU_1618	value	phyllosphere_yes	rhizosphere_no	6	3	-1	2	0.423	0.78045098	ns	ns
1361	OTU_1618	value	phyllosphere_yes	rhizosphere_yes	6	6	-1.533985125	5	0.186	0.78045098	ns	ns
1362	OTU_1618	value	rhizosphere_no	rhizosphere_yes	3	6	-1.078507328	6.224669465	0.321	0.78045098	ns	ns
1363	OTU_1274	value	phyllosphere_no	phyllosphere_yes	3	6	-2.085947515	5	0.091	0.78045098	ns	ns
1364	OTU_1274	value	phyllosphere_no	rhizosphere_no	3	3	-1.280417331	2	0.329	0.78045098	ns	ns
1365	OTU_1274	value	phyllosphere_no	rhizosphere_yes	3	6	-1.574250514	5	0.176	0.78045098	ns	ns
1366	OTU_1274	value	phyllosphere_yes	rhizosphere_no	6	3	0.061751872	3.772614411	0.954	0.983329673	ns	ns
1367	OTU_1274	value	phyllosphere_yes	rhizosphere_yes	6	6	-0.787626395	6.234658427	0.46	0.79233945	ns	ns
1368	OTU_1274	value	rhizosphere_no	rhizosphere_yes	3	6	-0.76875931	6.892742777	0.468	0.792815145	ns	ns
1369	OTU_487	value	phyllosphere_no	phyllosphere_yes	3	6	0.50829018	5.06754994	0.633	0.84467484	ns	ns
1370	OTU_487	value	phyllosphere_no	rhizosphere_no	3	3	-1.23690748	3.487656922	0.293	0.78045098	ns	ns
1371	OTU_487	value	phyllosphere_no	rhizosphere_yes	3	6	-1.050703678	6.971489067	0.328	0.78045098	ns	ns
1372	OTU_487	value	phyllosphere_yes	rhizosphere_no	6	3	-1.961546195	6.783490161	0.092	0.78045098	ns	ns
1373	OTU_487	value	phyllosphere_yes	rhizosphere_yes	6	6	-1.484600146	8.14476267	0.175	0.78045098	ns	ns
1374	OTU_487	value	rhizosphere_no	rhizosphere_yes	3	6	-0.238247347	6.568172295	0.819	0.929679952	ns	ns
1375	OTU_1985	value	phyllosphere_no	phyllosphere_yes	3	6	-1.34665336	3.436373691	0.26	0.78045098	ns	ns
1376	OTU_1985	value	phyllosphere_no	rhizosphere_no	3	3	0.082852296	3.926754905	0.938	0.981610523	ns	ns
1377	OTU_1985	value	phyllosphere_no	rhizosphere_yes	3	6	0.281187904	3.902497217	0.793	0.918197656	ns	ns
1378	OTU_1985	value	phyllosphere_yes	rhizosphere_no	6	3	1.591191432	3.884919401	0.189	0.78045098	ns	ns
1379	OTU_1985	value	phyllosphere_yes	rhizosphere_yes	6	6	2.130411828	9.804322313	0.06	0.78045098	ns	ns
1380	OTU_1985	value	rhizosphere_no	rhizosphere_yes	3	6	0.207989997	4.46224881	0.844	0.943220238	ns	ns
1381	OTU_871	value	phyllosphere_no	phyllosphere_yes	3	6	-1.167524444	5.150737425	0.294	0.78045098	ns	ns
1382	OTU_871	value	phyllosphere_no	rhizosphere_no	3	3	-0.825012337	2.107467556	0.492	0.794204738	ns	ns
1383	OTU_871	value	phyllosphere_no	rhizosphere_yes	3	6	1	2	0.423	0.78045098	ns	ns
1384	OTU_871	value	phyllosphere_yes	rhizosphere_no	6	3	0.436596737	6.805785869	0.676	0.862807614	ns	ns
1385	OTU_871	value	phyllosphere_yes	rhizosphere_yes	6	6	1.299916876	5	0.25	0.78045098	ns	ns
1386	OTU_871	value	rhizosphere_no	rhizosphere_yes	3	6	1	2	0.423	0.78045098	ns	ns
1387	OTU_686	value	phyllosphere_no	phyllosphere_yes	3	6	NA	NA	NA	NA
1388	OTU_686	value	phyllosphere_no	rhizosphere_no	3	3	NA	NA	NA	NA
1389	OTU_686	value	phyllosphere_no	rhizosphere_yes	3	6	-1	5	0.363	0.78045098	ns	ns
1390	OTU_686	value	phyllosphere_yes	rhizosphere_no	6	3	NA	NA	NA	NA
1391	OTU_686	value	phyllosphere_yes	rhizosphere_yes	6	6	-1	5	0.363	0.78045098	ns	ns
1392	OTU_686	value	rhizosphere_no	rhizosphere_yes	3	6	-1	5	0.363	0.78045098	ns	ns
1393	OTU_11	value	phyllosphere_no	phyllosphere_yes	3	6	1.94996614	3.151836327	0.142	0.78045098	ns	ns
1394	OTU_11	value	phyllosphere_no	rhizosphere_no	3	3	-1.013530654	2.000026955	0.417	0.78045098	ns	ns
1395	OTU_11	value	phyllosphere_no	rhizosphere_yes	3	6	-1.535494374	6.982535108	0.169	0.78045098	ns	ns
1396	OTU_11	value	phyllosphere_yes	rhizosphere_no	6	3	-1.019246748	2.000007388	0.415	0.78045098	ns	ns
1397	OTU_11	value	phyllosphere_yes	rhizosphere_yes	6	6	-2.962414126	5.969372889	0.025	0.78045098	ns	*
1398	OTU_11	value	rhizosphere_no	rhizosphere_yes	3	6	1.005753935	2.000075488	0.42	0.78045098	ns	ns
1399	OTU_81	value	phyllosphere_no	phyllosphere_yes	3	6	-1.233830047	6.747129149	0.259	0.78045098	ns	ns
1400	OTU_81	value	phyllosphere_no	rhizosphere_no	3	3	-0.068579884	2.348331186	0.951	0.982124587	ns	ns
1401	OTU_81	value	phyllosphere_no	rhizosphere_yes	3	6	0.190524824	2.192142688	0.865	0.954193596	ns	ns
1402	OTU_81	value	phyllosphere_yes	rhizosphere_no	6	3	1.46542745	5.498551799	0.198	0.78045098	ns	ns
1403	OTU_81	value	phyllosphere_yes	rhizosphere_yes	6	6	1.685240364	5.281990096	0.15	0.78045098	ns	ns
1404	OTU_81	value	rhizosphere_no	rhizosphere_yes	3	6	0.724935187	4.248531368	0.506	0.797661629	ns	ns
1405	OTU_370	value	phyllosphere_no	phyllosphere_yes	3	6	-0.395239274	6.357658833	0.706	0.876953358	ns	ns
1406	OTU_370	value	phyllosphere_no	rhizosphere_no	3	3	0.079603315	3.473382429	0.941	0.982124587	ns	ns
1407	OTU_370	value	phyllosphere_no	rhizosphere_yes	3	6	0.43487436	2.552532813	0.698	0.871718698	ns	ns
1408	OTU_370	value	phyllosphere_yes	rhizosphere_no	6	3	0.525370128	6.952733845	0.616	0.840508721	ns	ns
1409	OTU_370	value	phyllosphere_yes	rhizosphere_yes	6	6	0.881516726	5.996097233	0.412	0.78045098	ns	ns
1410	OTU_370	value	rhizosphere_no	rhizosphere_yes	3	6	0.485434971	3.281038791	0.658	0.854353389	ns	ns
1411	OTU_143	value	phyllosphere_no	phyllosphere_yes	3	6	0.63144603	2.97809601	0.573	0.822797323	ns	ns
1412	OTU_143	value	phyllosphere_no	rhizosphere_no	3	3	1.373271506	2.031519784	0.302	0.78045098	ns	ns
1413	OTU_143	value	phyllosphere_no	rhizosphere_yes	3	6	1.290559376	2.081642431	0.322	0.78045098	ns	ns
1414	OTU_143	value	phyllosphere_yes	rhizosphere_no	6	3	1.378713276	5.328015133	0.223	0.78045098	ns	ns
1415	OTU_143	value	phyllosphere_yes	rhizosphere_yes	6	6	1.195537398	5.862457453	0.278	0.78045098	ns	ns
1416	OTU_143	value	rhizosphere_no	rhizosphere_yes	3	6	-0.447356966	6.99877466	0.668	0.859020548	ns	ns
1417	OTU_136	value	phyllosphere_no	phyllosphere_yes	3	6	1.453153012	6.944618127	0.19	0.78045098	ns	ns
1418	OTU_136	value	phyllosphere_no	rhizosphere_no	3	3	1.593027043	2.64897377	0.221	0.78045098	ns	ns
1419	OTU_136	value	phyllosphere_no	rhizosphere_yes	3	6	-1.240038276	5.240272069	0.268	0.78045098	ns	ns
1420	OTU_136	value	phyllosphere_yes	rhizosphere_no	6	3	0.425033561	4.141682742	0.692	0.869923	ns	ns
1421	OTU_136	value	phyllosphere_yes	rhizosphere_yes	6	6	-1.653266782	5.74965416	0.152	0.78045098	ns	ns
1422	OTU_136	value	rhizosphere_no	rhizosphere_yes	3	6	-1.787979933	6.240936282	0.122	0.78045098	ns	ns
1423	OTU_163	value	phyllosphere_no	phyllosphere_yes	3	6	-0.73742517	6.038977199	0.489	0.794204738	ns	ns
1424	OTU_163	value	phyllosphere_no	rhizosphere_no	3	3	-0.272389243	2.145625259	0.809	0.925592626	ns	ns
1425	OTU_163	value	phyllosphere_no	rhizosphere_yes	3	6	-0.401827155	4.380433895	0.707	0.877035018	ns	ns
1426	OTU_163	value	phyllosphere_yes	rhizosphere_no	6	3	0.136492208	3.301253119	0.899	0.968927956	ns	ns
1427	OTU_163	value	phyllosphere_yes	rhizosphere_yes	6	6	0.586967002	5.674665356	0.58	0.826213961	ns	ns
1428	OTU_163	value	rhizosphere_no	rhizosphere_yes	3	6	0.17916903	2.084306446	0.874	0.95849007	ns	ns
1429	OTU_555	value	phyllosphere_no	phyllosphere_yes	3	6	1.371564826	4.104303984	0.24	0.78045098	ns	ns
1430	OTU_555	value	phyllosphere_no	rhizosphere_no	3	3	1.705041336	3.167107021	0.182	0.78045098	ns	ns
1431	OTU_555	value	phyllosphere_no	rhizosphere_yes	3	6	2.556436144	2.043971367	0.122	0.78045098	ns	ns
1432	OTU_555	value	phyllosphere_yes	rhizosphere_no	6	3	0.306811026	6.644874539	0.768	0.907438641	ns	ns
1433	OTU_555	value	phyllosphere_yes	rhizosphere_yes	6	6	1.239164571	5.217572502	0.268	0.78045098	ns	ns
1434	OTU_555	value	rhizosphere_no	rhizosphere_yes	3	6	1.057003796	2.137426506	0.395	0.78045098	ns	ns
1435	OTU_200	value	phyllosphere_no	phyllosphere_yes	3	6	0.568533367	4.480955904	0.597	0.83274528	ns	ns
1436	OTU_200	value	phyllosphere_no	rhizosphere_no	3	3	1.720767199	2.033783575	0.225	0.78045098	ns	ns
1437	OTU_200	value	phyllosphere_no	rhizosphere_yes	3	6	1.217149598	2.237960982	0.336	0.78045098	ns	ns
1438	OTU_200	value	phyllosphere_yes	rhizosphere_no	6	3	1.291408078	5.138885128	0.252	0.78045098	ns	ns
1439	OTU_200	value	phyllosphere_yes	rhizosphere_yes	6	6	0.655826559	5.964219353	0.536	0.808629972	ns	ns
1440	OTU_200	value	rhizosphere_no	rhizosphere_yes	3	6	-1.838111198	6.223006504	0.114	0.78045098	ns	ns
1441	OTU_1173	value	phyllosphere_no	phyllosphere_yes	3	6	0.380371167	5.067656447	0.719	0.883168139	ns	ns
1442	OTU_1173	value	phyllosphere_no	rhizosphere_no	3	3	1.51643014	2.266240509	0.254	0.78045098	ns	ns
1443	OTU_1173	value	phyllosphere_no	rhizosphere_yes	3	6	1.119142052	3.433757131	0.335	0.78045098	ns	ns
1444	OTU_1173	value	phyllosphere_yes	rhizosphere_no	6	3	1.158206099	5.795857726	0.292	0.78045098	ns	ns
1445	OTU_1173	value	phyllosphere_yes	rhizosphere_yes	6	6	0.748906814	8.694314674	0.474	0.792815145	ns	ns
1446	OTU_1173	value	rhizosphere_no	rhizosphere_yes	3	6	-0.424166142	6.527745053	0.685	0.866538462	ns	ns
1447	OTU_1835	value	phyllosphere_no	phyllosphere_yes	3	6	0.754175182	3.645464898	0.497	0.794204738	ns	ns
1448	OTU_1835	value	phyllosphere_no	rhizosphere_no	3	3	-0.364347919	2.718909073	0.742	0.895192	ns	ns
1449	OTU_1835	value	phyllosphere_no	rhizosphere_yes	3	6	0.198994625	5.238760988	0.85	0.947106825	ns	ns
1450	OTU_1835	value	phyllosphere_yes	rhizosphere_no	6	3	-0.75340116	2.296289354	0.521	0.803338736	ns	ns
1451	OTU_1835	value	phyllosphere_yes	rhizosphere_yes	6	6	-0.562525505	8.865249857	0.588	0.829740699	ns	ns
1452	OTU_1835	value	rhizosphere_no	rhizosphere_yes	3	6	0.477379923	2.636633203	0.67	0.859825701	ns	ns
1453	OTU_299	value	phyllosphere_no	phyllosphere_yes	3	6	-1.288799531	5.285922492	0.251	0.78045098	ns	ns
1454	OTU_299	value	phyllosphere_no	rhizosphere_no	3	3	0.09039315	3.924589266	0.932	0.979930148	ns	ns
1455	OTU_299	value	phyllosphere_no	rhizosphere_yes	3	6	-0.524248324	6.091799171	0.619	0.841848968	ns	ns
1456	OTU_299	value	phyllosphere_yes	rhizosphere_no	6	3	1.313571053	5.217687379	0.244	0.78045098	ns	ns
1457	OTU_299	value	phyllosphere_yes	rhizosphere_yes	6	6	1.155567172	5.343320724	0.297	0.78045098	ns	ns
1458	OTU_299	value	rhizosphere_no	rhizosphere_yes	3	6	-0.642579902	6.632665151	0.542	0.810195064	ns	ns
1459	OTU_324	value	phyllosphere_no	phyllosphere_yes	3	6	-1.979383485	5	0.105	0.78045098	ns	ns
1460	OTU_324	value	phyllosphere_no	rhizosphere_no	3	3	-1	2	0.423	0.78045098	ns	ns
1461	OTU_324	value	phyllosphere_no	rhizosphere_yes	3	6	-1.465077694	5	0.203	0.78045098	ns	ns
1462	OTU_324	value	phyllosphere_yes	rhizosphere_no	6	3	-0.587152779	2.166013847	0.613	0.83854827	ns	ns
1463	OTU_324	value	phyllosphere_yes	rhizosphere_yes	6	6	1.345377585	6.35392628	0.225	0.78045098	ns	ns
1464	OTU_324	value	rhizosphere_no	rhizosphere_yes	3	6	0.887266191	2.022679824	0.468	0.792815145	ns	ns
1465	OTU_406	value	phyllosphere_no	phyllosphere_yes	3	6	0.148254228	2.730643784	0.892	0.964150835	ns	ns
1466	OTU_406	value	phyllosphere_no	rhizosphere_no	3	3	0.168087721	2.653339005	0.878	0.961472733	ns	ns
1467	OTU_406	value	phyllosphere_no	rhizosphere_yes	3	6	0.102422223	3.206660454	0.924	0.978184381	ns	ns
1468	OTU_406	value	phyllosphere_yes	rhizosphere_no	6	3	0.035664946	5.823456128	0.973	0.994180952	ns	ns
1469	OTU_406	value	phyllosphere_yes	rhizosphere_yes	6	6	-0.065516759	9.453235586	0.949	0.982124587	ns	ns
1470	OTU_406	value	rhizosphere_no	rhizosphere_yes	3	6	-0.097068421	6.768678775	0.925	0.978415493	ns	ns
1471	OTU_469	value	phyllosphere_no	phyllosphere_yes	3	6	0.479699782	2.64908569	0.668	0.859020548	ns	ns
1472	OTU_469	value	phyllosphere_no	rhizosphere_no	3	3	0.099308566	3.471518876	0.926	0.978876547	ns	ns
1473	OTU_469	value	phyllosphere_no	rhizosphere_yes	3	6	-0.417837384	4.975177843	0.693	0.87059719	ns	ns
1474	OTU_469	value	phyllosphere_yes	rhizosphere_no	6	3	-0.514282811	3.503356594	0.638	0.846832803	ns	ns
1475	OTU_469	value	phyllosphere_yes	rhizosphere_yes	6	6	-1.125828399	7.018420568	0.297	0.78045098	ns	ns
1476	OTU_469	value	rhizosphere_no	rhizosphere_yes	3	6	-0.617109906	6.756857303	0.557	0.815413255	ns	ns
1477	OTU_331	value	phyllosphere_no	phyllosphere_yes	3	6	-1.396945956	5	0.221	0.78045098	ns	ns
1478	OTU_331	value	phyllosphere_no	rhizosphere_no	3	3	-1	2	0.423	0.78045098	ns	ns
1479	OTU_331	value	phyllosphere_no	rhizosphere_yes	3	6	-1.789343259	5	0.134	0.78045098	ns	ns
1480	OTU_331	value	phyllosphere_yes	rhizosphere_no	6	3	0.633406942	6.998209135	0.547	0.812172796	ns	ns
1481	OTU_331	value	phyllosphere_yes	rhizosphere_yes	6	6	-0.764472921	8.45396	0.465	0.792815145	ns	ns
1482	OTU_331	value	rhizosphere_no	rhizosphere_yes	3	6	-1.279597195	6.360267388	0.245	0.78045098	ns	ns
1483	OTU_1058	value	phyllosphere_no	phyllosphere_yes	3	6	0.784560395	6.396178258	0.461	0.792607601	ns	ns
1484	OTU_1058	value	phyllosphere_no	rhizosphere_no	3	3	3.489807898	2	0.073	0.78045098	ns	ns
1485	OTU_1058	value	phyllosphere_no	rhizosphere_yes	3	6	1.912419314	3.022403239	0.151	0.78045098	ns	ns
1486	OTU_1058	value	phyllosphere_yes	rhizosphere_no	6	3	1.963101435	5	0.107	0.78045098	ns	ns
1487	OTU_1058	value	phyllosphere_yes	rhizosphere_yes	6	6	0.734349195	6.742373869	0.487	0.794204738	ns	ns
1488	OTU_1058	value	rhizosphere_no	rhizosphere_yes	3	6	-2.747915388	5	0.04	0.78045098	ns	*
1489	OTU_1103	value	phyllosphere_no	phyllosphere_yes	3	6	0.1962519	6.995105413	0.85	0.947106825	ns	ns
1490	OTU_1103	value	phyllosphere_no	rhizosphere_no	3	3	1.423459429	2.681145454	0.26	0.78045098	ns	ns
1491	OTU_1103	value	phyllosphere_no	rhizosphere_yes	3	6	1.521535702	2.17878677	0.258	0.78045098	ns	ns
1492	OTU_1103	value	phyllosphere_yes	rhizosphere_no	6	3	0.743407109	5.692849656	0.487	0.794204738	ns	ns
1493	OTU_1103	value	phyllosphere_yes	rhizosphere_yes	6	6	0.770817548	5.187037821	0.474	0.792815145	ns	ns
1494	OTU_1103	value	rhizosphere_no	rhizosphere_yes	3	6	0.024354969	3.055211184	0.982	0.995728352	ns	ns
1495	OTU_2059	value	phyllosphere_no	phyllosphere_yes	3	6	0.067272813	2.529679588	0.951	0.982124587	ns	ns
1496	OTU_2059	value	phyllosphere_no	rhizosphere_no	3	3	-0.297575258	3.420964818	0.783	0.913693358	ns	ns
1497	OTU_2059	value	phyllosphere_no	rhizosphere_yes	3	6	0.051605599	2.551729112	0.963	0.987726031	ns	ns
1498	OTU_2059	value	phyllosphere_yes	rhizosphere_no	6	3	-0.390072937	2.217287248	0.731	0.892361834	ns	ns
1499	OTU_2059	value	phyllosphere_yes	rhizosphere_yes	6	6	-0.032271519	9.996038077	0.975	0.994419171	ns	ns
1500	OTU_2059	value	rhizosphere_no	rhizosphere_yes	3	6	0.379290754	2.226238432	0.738	0.894220716	ns	ns
1501	OTU_778	value	phyllosphere_no	phyllosphere_yes	3	6	0.391200369	6.605828592	0.708	0.877405941	ns	ns
1502	OTU_778	value	phyllosphere_no	rhizosphere_no	3	3	1.976766572	2	0.187	0.78045098	ns	ns
1503	OTU_778	value	phyllosphere_no	rhizosphere_yes	3	6	1.74046203	2.164061608	0.214	0.78045098	ns	ns
1504	OTU_778	value	phyllosphere_yes	rhizosphere_no	6	3	1.097438514	5	0.322	0.78045098	ns	ns
1505	OTU_778	value	phyllosphere_yes	rhizosphere_yes	6	6	0.922185066	5.265737721	0.397	0.78045098	ns	ns
1506	OTU_778	value	rhizosphere_no	rhizosphere_yes	3	6	-1	5	0.363	0.78045098	ns	ns
1507	OTU_1969	value	phyllosphere_no	phyllosphere_yes	3	6	-0.946367178	6.672186788	0.377	0.78045098	ns	ns
1508	OTU_1969	value	phyllosphere_no	rhizosphere_no	3	3	0.71153291	2.277593487	0.543	0.811044153	ns	ns
1509	OTU_1969	value	phyllosphere_no	rhizosphere_yes	3	6	-0.852370539	3.809937281	0.444	0.785232613	ns	ns
1510	OTU_1969	value	phyllosphere_yes	rhizosphere_no	6	3	1.38896743	5.156913024	0.222	0.78045098	ns	ns
1511	OTU_1969	value	phyllosphere_yes	rhizosphere_yes	6	6	0.536338192	5.97148008	0.611	0.83854827	ns	ns
1512	OTU_1969	value	rhizosphere_no	rhizosphere_yes	3	6	-2.482038061	6.335620096	0.046	0.78045098	ns	*
1513	OTU_1005	value	phyllosphere_no	phyllosphere_yes	3	6	-0.839572345	6.8654848	0.429	0.78251809	ns	ns
1514	OTU_1005	value	phyllosphere_no	rhizosphere_no	3	3	-0.06861521	2.405791506	0.951	0.982124587	ns	ns
1515	OTU_1005	value	phyllosphere_no	rhizosphere_yes	3	6	0.637229965	2.954638624	0.57	0.822262774	ns	ns
1516	OTU_1005	value	phyllosphere_yes	rhizosphere_no	6	3	0.961707253	5.522862736	0.376	0.78045098	ns	ns
1517	OTU_1005	value	phyllosphere_yes	rhizosphere_yes	6	6	1.470244317	6.20417322	0.19	0.78045098	ns	ns
1518	OTU_1005	value	rhizosphere_no	rhizosphere_yes	3	6	1.353569539	6.97959212	0.218	0.78045098	ns	ns
1519	OTU_1697	value	phyllosphere_no	phyllosphere_yes	3	6	1.313031604	3.102633062	0.278	0.78045098	ns	ns
1520	OTU_1697	value	phyllosphere_no	rhizosphere_no	3	3	-0.405222052	2.335790504	0.719	0.883168139	ns	ns
1521	OTU_1697	value	phyllosphere_no	rhizosphere_yes	3	6	0.578863674	6.234685597	0.583	0.827348828	ns	ns
1522	OTU_1697	value	phyllosphere_yes	rhizosphere_no	6	3	-0.841710712	2.0893748	0.485	0.794204738	ns	ns
1523	OTU_1697	value	phyllosphere_yes	rhizosphere_yes	6	6	-0.492881716	7.008451917	0.637	0.846103643	ns	ns
1524	OTU_1697	value	rhizosphere_no	rhizosphere_yes	3	6	0.641502383	2.435018994	0.576	0.824582539	ns	ns
1525	OTU_1849	value	phyllosphere_no	phyllosphere_yes	3	6	1	2	0.423	0.78045098	ns	ns
1526	OTU_1849	value	phyllosphere_no	rhizosphere_no	3	3	1	2	0.423	0.78045098	ns	ns
1527	OTU_1849	value	phyllosphere_no	rhizosphere_yes	3	6	0.819178458	2.084415849	0.496	0.794204738	ns	ns
1528	OTU_1849	value	phyllosphere_yes	rhizosphere_no	6	3	NA	NA	NA	NA
1529	OTU_1849	value	phyllosphere_yes	rhizosphere_yes	6	6	-1.189497371	5	0.288	0.78045098	ns	ns
1530	OTU_1849	value	rhizosphere_no	rhizosphere_yes	3	6	-1.189497371	5	0.288	0.78045098	ns	ns
1531	OTU_797	value	phyllosphere_no	phyllosphere_yes	3	6	0.860322321	2.02994534	0.479	0.79375331	ns	ns
1532	OTU_797	value	phyllosphere_no	rhizosphere_no	3	3	0.342668948	2.437702665	0.759	0.902770035	ns	ns
1533	OTU_797	value	phyllosphere_no	rhizosphere_yes	3	6	0.783911978	2.162616026	0.51	0.798603003	ns	ns
1534	OTU_797	value	phyllosphere_yes	rhizosphere_no	6	3	-1.461013245	2.274701199	0.267	0.78045098	ns	ns
1535	OTU_797	value	phyllosphere_yes	rhizosphere_yes	6	6	-0.293224322	6.796319013	0.778	0.911794632	ns	ns
1536	OTU_797	value	rhizosphere_no	rhizosphere_yes	3	6	1.128228361	3.529000886	0.33	0.78045098	ns	ns
1537	OTU_1690	value	phyllosphere_no	phyllosphere_yes	3	6	0.498277602	2.856872764	0.654	0.852697917	ns	ns
1538	OTU_1690	value	phyllosphere_no	rhizosphere_no	3	3	1	2	0.423	0.78045098	ns	ns
1539	OTU_1690	value	phyllosphere_no	rhizosphere_yes	3	6	1	2	0.423	0.78045098	ns	ns
1540	OTU_1690	value	phyllosphere_yes	rhizosphere_no	6	3	1	5	0.363	0.78045098	ns	ns
1541	OTU_1690	value	phyllosphere_yes	rhizosphere_yes	6	6	1	5	0.363	0.78045098	ns	ns
1542	OTU_1690	value	rhizosphere_no	rhizosphere_yes	3	6	NA	NA	NA	NA
1543	OTU_1932	value	phyllosphere_no	phyllosphere_yes	3	6	-0.095155894	6.497467117	0.927	0.978876547	ns	ns
1544	OTU_1932	value	phyllosphere_no	rhizosphere_no	3	3	2.207759264	3.812238108	0.095	0.78045098	ns	ns
1545	OTU_1932	value	phyllosphere_no	rhizosphere_yes	3	6	0.339720911	6.224275122	0.745	0.895192	ns	ns
1546	OTU_1932	value	phyllosphere_yes	rhizosphere_no	6	3	1.446739952	6.896459969	0.192	0.78045098	ns	ns
1547	OTU_1932	value	phyllosphere_yes	rhizosphere_yes	6	6	0.342280336	9.814061511	0.739	0.89462331	ns	ns
1548	OTU_1932	value	rhizosphere_no	rhizosphere_yes	3	6	-0.886514496	6.668092946	0.406	0.78045098	ns	ns
1549	OTU_987	value	phyllosphere_no	phyllosphere_yes	3	6	NA	NA	NA	NA
1550	OTU_987	value	phyllosphere_no	rhizosphere_no	3	3	NA	NA	NA	NA
1551	OTU_987	value	phyllosphere_no	rhizosphere_yes	3	6	-1	5	0.363	0.78045098	ns	ns
1552	OTU_987	value	phyllosphere_yes	rhizosphere_no	6	3	NA	NA	NA	NA
1553	OTU_987	value	phyllosphere_yes	rhizosphere_yes	6	6	-1	5	0.363	0.78045098	ns	ns
1554	OTU_987	value	rhizosphere_no	rhizosphere_yes	3	6	-1	5	0.363	0.78045098	ns	ns
1555	OTU_10	value	phyllosphere_no	phyllosphere_yes	3	6	0.979353883	3.118191479	0.397	0.78045098	ns	ns
1556	OTU_10	value	phyllosphere_no	rhizosphere_no	3	3	0.018809348	3.7525121	0.986	0.99661642	ns	ns
1557	OTU_10	value	phyllosphere_no	rhizosphere_yes	3	6	-0.485773958	3.678159727	0.655	0.852817268	ns	ns
1558	OTU_10	value	phyllosphere_yes	rhizosphere_no	6	3	-0.765646409	2.65293779	0.506	0.797661629	ns	ns
1559	OTU_10	value	phyllosphere_yes	rhizosphere_yes	6	6	-2.056239823	9.618820171	0.068	0.78045098	ns	ns
1560	OTU_10	value	rhizosphere_no	rhizosphere_yes	3	6	-0.418751891	2.987392777	0.704	0.875047997	ns	ns
1561	OTU_190	value	phyllosphere_no	phyllosphere_yes	3	6	0.252894846	4.450152587	0.812	0.927329684	ns	ns
1562	OTU_190	value	phyllosphere_no	rhizosphere_no	3	3	0.783493782	3.842825344	0.479	0.79375331	ns	ns
1563	OTU_190	value	phyllosphere_no	rhizosphere_yes	3	6	1.088948417	2.460548759	0.371	0.78045098	ns	ns
1564	OTU_190	value	phyllosphere_yes	rhizosphere_no	6	3	0.616685914	5.436321097	0.562	0.819405039	ns	ns
1565	OTU_190	value	phyllosphere_yes	rhizosphere_yes	6	6	0.987318394	6.822410717	0.357	0.78045098	ns	ns
1566	OTU_190	value	rhizosphere_no	rhizosphere_yes	3	6	0.156414868	2.701044936	0.887	0.964150835	ns	ns
1567	OTU_166	value	phyllosphere_no	phyllosphere_yes	3	6	-1.593423131	5.918330047	0.163	0.78045098	ns	ns
1568	OTU_166	value	phyllosphere_no	rhizosphere_no	3	3	-0.911850023	3.582918625	0.419	0.78045098	ns	ns
1569	OTU_166	value	phyllosphere_no	rhizosphere_yes	3	6	-0.891050443	3.424404746	0.431	0.78251809	ns	ns
1570	OTU_166	value	phyllosphere_yes	rhizosphere_no	6	3	1.060325421	6.582805703	0.326	0.78045098	ns	ns
1571	OTU_166	value	phyllosphere_yes	rhizosphere_yes	6	6	1.320909968	5.344546933	0.24	0.78045098	ns	ns
1572	OTU_166	value	rhizosphere_no	rhizosphere_yes	3	6	0.362182223	2.689791834	0.744	0.895192	ns	ns
1573	OTU_272	value	phyllosphere_no	phyllosphere_yes	3	6	0.297061976	2.484918691	0.789	0.915542336	ns	ns
1574	OTU_272	value	phyllosphere_no	rhizosphere_no	3	3	-0.204092883	3.915652612	0.848	0.945720226	ns	ns
1575	OTU_272	value	phyllosphere_no	rhizosphere_yes	3	6	0.579768575	2.13180754	0.617	0.840956443	ns	ns
1576	OTU_272	value	phyllosphere_yes	rhizosphere_no	6	3	-0.628656109	2.656475936	0.579	0.825415718	ns	ns
1577	OTU_272	value	phyllosphere_yes	rhizosphere_yes	6	6	0.709365737	7.574730654	0.499	0.794204738	ns	ns
1578	OTU_272	value	rhizosphere_no	rhizosphere_yes	3	6	0.974346876	2.177683411	0.425	0.780760763	ns	ns
1579	OTU_230	value	phyllosphere_no	phyllosphere_yes	3	6	0.719102551	3.945009356	0.512	0.800629676	ns	ns
1580	OTU_230	value	phyllosphere_no	rhizosphere_no	3	3	1.55458981	2.171667704	0.251	0.78045098	ns	ns
1581	OTU_230	value	phyllosphere_no	rhizosphere_yes	3	6	1.681477027	2.278857069	0.219	0.78045098	ns	ns
1582	OTU_230	value	phyllosphere_yes	rhizosphere_no	6	3	1.008370563	5.844798516	0.353	0.78045098	ns	ns
1583	OTU_230	value	phyllosphere_yes	rhizosphere_yes	6	6	1.19016872	6.444838846	0.276	0.78045098	ns	ns
1584	OTU_230	value	rhizosphere_no	rhizosphere_yes	3	6	0.450559414	6.672248012	0.667	0.85891118	ns	ns
1585	OTU_1189	value	phyllosphere_no	phyllosphere_yes	3	6	0.335024429	3.709266422	0.756	0.9012	ns	ns
1586	OTU_1189	value	phyllosphere_no	rhizosphere_no	3	3	1.084190839	2.268563139	0.38	0.78045098	ns	ns
1587	OTU_1189	value	phyllosphere_no	rhizosphere_yes	3	6	0.500646534	2.525091822	0.657	0.854236496	ns	ns
1588	OTU_1189	value	phyllosphere_yes	rhizosphere_no	6	3	1.050567529	6.360311034	0.332	0.78045098	ns	ns
1589	OTU_1189	value	phyllosphere_yes	rhizosphere_yes	6	6	0.183889714	7.853941761	0.859	0.951207608	ns	ns
1590	OTU_1189	value	rhizosphere_no	rhizosphere_yes	3	6	-1.333921116	6.875953387	0.225	0.78045098	ns	ns
1591	OTU_139	value	phyllosphere_no	phyllosphere_yes	3	6	0.210699033	6.930154514	0.839	0.94099313	ns	ns
1592	OTU_139	value	phyllosphere_no	rhizosphere_no	3	3	0.358011835	3.294887689	0.742	0.895192	ns	ns
1593	OTU_139	value	phyllosphere_no	rhizosphere_yes	3	6	1.088420477	5.451308299	0.322	0.78045098	ns	ns
1594	OTU_139	value	phyllosphere_yes	rhizosphere_no	6	3	0.149000739	4.975079139	0.887	0.964150835	ns	ns
1595	OTU_139	value	phyllosphere_yes	rhizosphere_yes	6	6	0.66353895	8.714967051	0.524	0.803338736	ns	ns
1596	OTU_139	value	rhizosphere_no	rhizosphere_yes	3	6	0.425331834	3.3919726	0.696	0.871718698	ns	ns
1597	OTU_342	value	phyllosphere_no	phyllosphere_yes	3	6	-0.795387154	6.762862544	0.453	0.790067348	ns	ns
1598	OTU_342	value	phyllosphere_no	rhizosphere_no	3	3	0.123362818	3.593620029	0.908	0.971341776	ns	ns
1599	OTU_342	value	phyllosphere_no	rhizosphere_yes	3	6	0.13643536	2.388742185	0.902	0.970417381	ns	ns
1600	OTU_342	value	phyllosphere_yes	rhizosphere_no	6	3	0.98361154	6.880040633	0.359	0.78045098	ns	ns
1601	OTU_342	value	phyllosphere_yes	rhizosphere_yes	6	6	1.082050061	5.555985334	0.324	0.78045098	ns	ns
1602	OTU_342	value	rhizosphere_no	rhizosphere_yes	3	6	-0.010613496	2.795888902	0.992	0.998329333	ns	ns
1603	OTU_297	value	phyllosphere_no	phyllosphere_yes	3	6	0.192821969	5.757855397	0.854	0.949029299	ns	ns
1604	OTU_297	value	phyllosphere_no	rhizosphere_no	3	3	1.06741945	2.989186354	0.364	0.78045098	ns	ns
1605	OTU_297	value	phyllosphere_no	rhizosphere_yes	3	6	0.860979366	3.447196851	0.445	0.785232613	ns	ns
1606	OTU_297	value	phyllosphere_yes	rhizosphere_no	6	3	0.818038995	6.790202009	0.441	0.785232613	ns	ns
1607	OTU_297	value	phyllosphere_yes	rhizosphere_yes	6	6	0.620515001	8.029201899	0.552	0.814124116	ns	ns
1608	OTU_297	value	rhizosphere_no	rhizosphere_yes	3	6	-0.259575367	6.309576609	0.803	0.922946128	ns	ns
1609	OTU_165	value	phyllosphere_no	phyllosphere_yes	3	6	-1.297591591	5.337977121	0.248	0.78045098	ns	ns
1610	OTU_165	value	phyllosphere_no	rhizosphere_no	3	3	-1.885468075	2.232509081	0.187	0.78045098	ns	ns
1611	OTU_165	value	phyllosphere_no	rhizosphere_yes	3	6	-1.293073692	5.450125846	0.248	0.78045098	ns	ns
1612	OTU_165	value	phyllosphere_yes	rhizosphere_no	6	3	-0.141242407	6.743887716	0.892	0.964150835	ns	ns
1613	OTU_165	value	phyllosphere_yes	rhizosphere_yes	6	6	0.136599383	9.785399558	0.894	0.965756617	ns	ns
1614	OTU_165	value	rhizosphere_no	rhizosphere_yes	3	6	0.310067439	6.21932583	0.767	0.907113386	ns	ns
1615	OTU_223	value	phyllosphere_no	phyllosphere_yes	3	6	1.122465867	2.167600783	0.371	0.78045098	ns	ns
1616	OTU_223	value	phyllosphere_no	rhizosphere_no	3	3	1.538615973	2	0.264	0.78045098	ns	ns
1617	OTU_223	value	phyllosphere_no	rhizosphere_yes	3	6	1.26992723	2.062122364	0.329	0.78045098	ns	ns
1618	OTU_223	value	phyllosphere_yes	rhizosphere_no	6	3	1.931855473	5	0.111	0.78045098	ns	ns
1619	OTU_223	value	phyllosphere_yes	rhizosphere_yes	6	6	0.562859472	8.276481244	0.588	0.829740699	ns	ns
1620	OTU_223	value	rhizosphere_no	rhizosphere_yes	3	6	-2.082275871	5	0.092	0.78045098	ns	ns
1621	OTU_694	value	phyllosphere_no	phyllosphere_yes	3	6	0.152277877	5.963910628	0.884	0.96354717	ns	ns
1622	OTU_694	value	phyllosphere_no	rhizosphere_no	3	3	1.380311751	2.215984119	0.29	0.78045098	ns	ns
1623	OTU_694	value	phyllosphere_no	rhizosphere_yes	3	6	0.628528486	3.113753442	0.573	0.822797323	ns	ns
1624	OTU_694	value	phyllosphere_yes	rhizosphere_no	6	3	1.108645576	5.4673769	0.314	0.78045098	ns	ns
1625	OTU_694	value	phyllosphere_yes	rhizosphere_yes	6	6	0.414306087	7.260579607	0.691	0.869247906	ns	ns
1626	OTU_694	value	rhizosphere_no	rhizosphere_yes	3	6	-1.256830858	6.566123422	0.252	0.78045098	ns	ns
1627	OTU_228	value	phyllosphere_no	phyllosphere_yes	3	6	-0.213950408	6.999901734	0.837	0.939591928	ns	ns
1628	OTU_228	value	phyllosphere_no	rhizosphere_no	3	3	-1.056776459	2.320658077	0.388	0.78045098	ns	ns
1629	OTU_228	value	phyllosphere_no	rhizosphere_yes	3	6	0.324934418	6.759532618	0.755	0.901152257	ns	ns
1630	OTU_228	value	phyllosphere_yes	rhizosphere_no	6	3	-0.897495445	2.849188598	0.439	0.785232613	ns	ns
1631	OTU_228	value	phyllosphere_yes	rhizosphere_yes	6	6	0.45531146	9.631464571	0.659	0.854469959	ns	ns
1632	OTU_228	value	rhizosphere_no	rhizosphere_yes	3	6	1.17248113	2.56560974	0.338	0.78045098	ns	ns
1633	OTU_175	value	phyllosphere_no	phyllosphere_yes	3	6	-1.315412392	5.094518554	0.244	0.78045098	ns	ns
1634	OTU_175	value	phyllosphere_no	rhizosphere_no	3	3	-0.267941602	2.742839478	0.808	0.925294297	ns	ns
1635	OTU_175	value	phyllosphere_no	rhizosphere_yes	3	6	-0.951282397	6.301578452	0.377	0.78045098	ns	ns
1636	OTU_175	value	phyllosphere_yes	rhizosphere_no	6	3	1.226642074	5.473172526	0.27	0.78045098	ns	ns
1637	OTU_175	value	phyllosphere_yes	rhizosphere_yes	6	6	1.038196576	5.606209634	0.342	0.78045098	ns	ns
1638	OTU_175	value	rhizosphere_no	rhizosphere_yes	3	6	-0.563951449	6.197375618	0.593	0.832416822	ns	ns
1639	OTU_715	value	phyllosphere_no	phyllosphere_yes	3	6	-0.026304007	4.629501702	0.98	0.995643939	ns	ns
1640	OTU_715	value	phyllosphere_no	rhizosphere_no	3	3	0.737991909	2.231345901	0.53	0.803776252	ns	ns
1641	OTU_715	value	phyllosphere_no	rhizosphere_yes	3	6	-0.18594349	3.087162711	0.864	0.954193596	ns	ns
1642	OTU_715	value	phyllosphere_yes	rhizosphere_no	6	3	0.947500774	5.825652347	0.381	0.78045098	ns	ns
1643	OTU_715	value	phyllosphere_yes	rhizosphere_yes	6	6	-0.184281519	8.468834698	0.858	0.950660962	ns	ns
1644	OTU_715	value	rhizosphere_no	rhizosphere_yes	3	6	-1.718827812	6.65634362	0.132	0.78045098	ns	ns
1645	OTU_201	value	phyllosphere_no	phyllosphere_yes	3	6	-1.121442798	6.962339371	0.299	0.78045098	ns	ns
1646	OTU_201	value	phyllosphere_no	rhizosphere_no	3	3	-2.831523264	3.215190998	0.061	0.78045098	ns	ns
1647	OTU_201	value	phyllosphere_no	rhizosphere_yes	3	6	-0.52578766	5.80627963	0.619	0.841848968	ns	ns
1648	OTU_201	value	phyllosphere_yes	rhizosphere_no	6	3	-0.574911661	6.012575643	0.586	0.829411986	ns	ns
1649	OTU_201	value	phyllosphere_yes	rhizosphere_yes	6	6	0.740632669	8.123521671	0.48	0.793914286	ns	ns
1650	OTU_201	value	rhizosphere_no	rhizosphere_yes	3	6	2.151932266	6.946028415	0.069	0.78045098	ns	ns
1651	OTU_205	value	phyllosphere_no	phyllosphere_yes	3	6	-1.068683882	5.933405811	0.327	0.78045098	ns	ns
1652	OTU_205	value	phyllosphere_no	rhizosphere_no	3	3	-0.383271249	3.934995686	0.721	0.884249837	ns	ns
1653	OTU_205	value	phyllosphere_no	rhizosphere_yes	3	6	-0.478632791	6.275378176	0.648	0.851676584	ns	ns
1654	OTU_205	value	phyllosphere_yes	rhizosphere_no	6	3	0.922045589	5.742567251	0.394	0.78045098	ns	ns
1655	OTU_205	value	phyllosphere_yes	rhizosphere_yes	6	6	0.836223276	6.304446471	0.434	0.784090038	ns	ns
1656	OTU_205	value	rhizosphere_no	rhizosphere_yes	3	6	-0.148086564	6.726059133	0.887	0.964150835	ns	ns
1657	OTU_222	value	phyllosphere_no	phyllosphere_yes	3	6	-0.976401746	5.802581853	0.368	0.78045098	ns	ns
1658	OTU_222	value	phyllosphere_no	rhizosphere_no	3	3	0.949740103	2.551704656	0.423	0.78045098	ns	ns
1659	OTU_222	value	phyllosphere_no	rhizosphere_yes	3	6	-0.75377558	6.036017076	0.479	0.79375331	ns	ns
1660	OTU_222	value	phyllosphere_yes	rhizosphere_no	6	3	1.310321443	5.121951317	0.246	0.78045098	ns	ns
1661	OTU_222	value	phyllosphere_yes	rhizosphere_yes	6	6	0.659370242	5.992215163	0.534	0.807770406	ns	ns
1662	OTU_222	value	rhizosphere_no	rhizosphere_yes	3	6	-1.868322317	6.07487933	0.11	0.78045098	ns	ns
1663	OTU_486	value	phyllosphere_no	phyllosphere_yes	3	6	-2.311662183	5.056767364	0.068	0.78045098	ns	ns
1664	OTU_486	value	phyllosphere_no	rhizosphere_no	3	3	-0.647415409	2.405856639	0.574	0.823603363	ns	ns
1665	OTU_486	value	phyllosphere_no	rhizosphere_yes	3	6	-0.957827711	6.998220604	0.37	0.78045098	ns	ns
1666	OTU_486	value	phyllosphere_yes	rhizosphere_no	6	3	2.100329266	5.528804149	0.084	0.78045098	ns	ns
1667	OTU_486	value	phyllosphere_yes	rhizosphere_yes	6	6	2.165265671	5.147668632	0.081	0.78045098	ns	ns
1668	OTU_486	value	rhizosphere_no	rhizosphere_yes	3	6	0.08767925	3.115610593	0.935	0.980431444	ns	ns
1669	OTU_497	value	phyllosphere_no	phyllosphere_yes	3	6	0.271652767	2.533798166	0.806	0.923849206	ns	ns
1670	OTU_497	value	phyllosphere_no	rhizosphere_no	3	3	0.563523214	3.277792318	0.609	0.83854827	ns	ns
1671	OTU_497	value	phyllosphere_no	rhizosphere_yes	3	6	-0.461058054	6.905851362	0.659	0.854469959	ns	ns
1672	OTU_497	value	phyllosphere_yes	rhizosphere_no	6	3	0.526566286	3.509049168	0.63	0.843669757	ns	ns
1673	OTU_497	value	phyllosphere_yes	rhizosphere_yes	6	6	-0.672457681	5.392186553	0.529	0.803557848	ns	ns
1674	OTU_497	value	rhizosphere_no	rhizosphere_yes	3	6	-0.843700545	5.977157109	0.431	0.78251809	ns	ns
1675	OTU_479	value	phyllosphere_no	phyllosphere_yes	3	6	-0.505611418	5.202405191	0.634	0.845108271	ns	ns
1676	OTU_479	value	phyllosphere_no	rhizosphere_no	3	3	-0.47619138	2.019816582	0.68	0.865266012	ns	ns
1677	OTU_479	value	phyllosphere_no	rhizosphere_yes	3	6	-0.261470094	5.353149218	0.803	0.922946128	ns	ns
1678	OTU_479	value	phyllosphere_yes	rhizosphere_no	6	3	-0.203568697	3.009100148	0.852	0.947367486	ns	ns
1679	OTU_479	value	phyllosphere_yes	rhizosphere_yes	6	6	0.248374095	9.282621415	0.809	0.925592626	ns	ns
1680	OTU_479	value	rhizosphere_no	rhizosphere_yes	3	6	0.355779273	2.562055193	0.749	0.896841518	ns	ns
1681	OTU_463	value	phyllosphere_no	phyllosphere_yes	3	6	0.76323833	3.322090551	0.496	0.794204738	ns	ns
1682	OTU_463	value	phyllosphere_no	rhizosphere_no	3	3	1.572426473	2.021413377	0.255	0.78045098	ns	ns
1683	OTU_463	value	phyllosphere_no	rhizosphere_yes	3	6	1.284462481	2.244917666	0.316	0.78045098	ns	ns
1684	OTU_463	value	phyllosphere_yes	rhizosphere_no	6	3	1.241799683	5.168201199	0.268	0.78045098	ns	ns
1685	OTU_463	value	phyllosphere_yes	rhizosphere_yes	6	6	0.731838278	6.850185102	0.489	0.794204738	ns	ns
1686	OTU_463	value	rhizosphere_no	rhizosphere_yes	3	6	-0.992028846	5.813521814	0.361	0.78045098	ns	ns
1687	OTU_1260	value	phyllosphere_no	phyllosphere_yes	3	6	-0.687937537	5.532436447	0.519	0.803338736	ns	ns
1688	OTU_1260	value	phyllosphere_no	rhizosphere_no	3	3	1.106771977	2.073917025	0.38	0.78045098	ns	ns
1689	OTU_1260	value	phyllosphere_no	rhizosphere_yes	3	6	-0.75237487	6.595114497	0.478	0.793496905	ns	ns
1690	OTU_1260	value	phyllosphere_yes	rhizosphere_no	6	3	2.129019648	5.195806198	0.084	0.78045098	ns	ns
1691	OTU_1260	value	phyllosphere_yes	rhizosphere_yes	6	6	-0.152013996	9.456775202	0.882	0.96354717	ns	ns
1692	OTU_1260	value	rhizosphere_no	rhizosphere_yes	3	6	-1.865589634	5.120871688	0.12	0.78045098	ns	ns
1693	OTU_625	value	phyllosphere_no	phyllosphere_yes	3	6	-0.456934492	2.600603614	0.683	0.866246206	ns	ns
1694	OTU_625	value	phyllosphere_no	rhizosphere_no	3	3	0.481537078	2.392997479	0.671	0.860520833	ns	ns
1695	OTU_625	value	phyllosphere_no	rhizosphere_yes	3	6	-0.865175729	6.061309857	0.42	0.78045098	ns	ns
1696	OTU_625	value	phyllosphere_yes	rhizosphere_no	6	3	2.010634983	6.535863642	0.087	0.78045098	ns	ns
1697	OTU_625	value	phyllosphere_yes	rhizosphere_yes	6	6	-0.685038719	6.234132915	0.518	0.803092486	ns	ns
1698	OTU_625	value	rhizosphere_no	rhizosphere_yes	3	6	-1.583944905	5.787572982	0.166	0.78045098	ns	ns
1699	OTU_1550	value	phyllosphere_no	phyllosphere_yes	3	6	0.607930234	2.77427285	0.589	0.830215841	ns	ns
1700	OTU_1550	value	phyllosphere_no	rhizosphere_no	3	3	-0.068519305	3.591591377	0.949	0.982124587	ns	ns
1701	OTU_1550	value	phyllosphere_no	rhizosphere_yes	3	6	1.185982009	2.065872553	0.354	0.78045098	ns	ns
1702	OTU_1550	value	phyllosphere_yes	rhizosphere_no	6	3	-0.903427263	3.579966647	0.423	0.78045098	ns	ns
1703	OTU_1550	value	phyllosphere_yes	rhizosphere_yes	6	6	1.186541733	5.874922039	0.281	0.78045098	ns	ns
1704	OTU_1550	value	rhizosphere_no	rhizosphere_yes	3	6	1.788031309	2.133519426	0.208	0.78045098	ns	ns
1705	OTU_940	value	phyllosphere_no	phyllosphere_yes	3	6	0.959126555	2.130275378	0.433	0.783573494	ns	ns
1706	OTU_940	value	phyllosphere_no	rhizosphere_no	3	3	0.951869827	2.272818311	0.431	0.78251809	ns	ns
1707	OTU_940	value	phyllosphere_no	rhizosphere_yes	3	6	1.308147006	2.011395879	0.32	0.78045098	ns	ns
1708	OTU_940	value	phyllosphere_yes	rhizosphere_no	6	3	0.029808476	3.974652993	0.978	0.994419171	ns	ns
1709	OTU_940	value	phyllosphere_yes	rhizosphere_yes	6	6	1.790495662	5.875292731	0.125	0.78045098	ns	ns
1710	OTU_940	value	rhizosphere_no	rhizosphere_yes	3	6	1.220510971	2.168116216	0.338	0.78045098	ns	ns
1711	OTU_794	value	phyllosphere_no	phyllosphere_yes	3	6	0.192819647	2.742913426	0.86	0.952034198	ns	ns
1712	OTU_794	value	phyllosphere_no	rhizosphere_no	3	3	-1.234024409	3.958309645	0.285	0.78045098	ns	ns
1713	OTU_794	value	phyllosphere_no	rhizosphere_yes	3	6	-0.090398249	4.071615778	0.932	0.979930148	ns	ns
1714	OTU_794	value	phyllosphere_yes	rhizosphere_no	6	3	-1.878467486	2.917564629	0.16	0.78045098	ns	ns
1715	OTU_794	value	phyllosphere_yes	rhizosphere_yes	6	6	-0.389704487	8.19085874	0.707	0.877035018	ns	ns
1716	OTU_794	value	rhizosphere_no	rhizosphere_yes	3	6	1.356020211	4.506632537	0.239	0.78045098	ns	ns
1717	OTU_670	value	phyllosphere_no	phyllosphere_yes	3	6	1.796545764	2.013799038	0.213	0.78045098	ns	ns
1718	OTU_670	value	phyllosphere_no	rhizosphere_no	3	3	1.916479182	2	0.195	0.78045098	ns	ns
1719	OTU_670	value	phyllosphere_no	rhizosphere_yes	3	6	1.8130776	2.008845917	0.211	0.78045098	ns	ns
1720	OTU_670	value	phyllosphere_yes	rhizosphere_no	6	3	1.990316447	5	0.103	0.78045098	ns	ns
1721	OTU_670	value	phyllosphere_yes	rhizosphere_yes	6	6	0.205313755	9.544115316	0.842	0.942663788	ns	ns
1722	OTU_670	value	rhizosphere_no	rhizosphere_yes	3	6	-2.156933078	5	0.084	0.78045098	ns	ns
1723	OTU_698	value	phyllosphere_no	phyllosphere_yes	3	6	-0.702719647	5.68837327	0.51	0.798603003	ns	ns
1724	OTU_698	value	phyllosphere_no	rhizosphere_no	3	3	1	2	0.423	0.78045098	ns	ns
1725	OTU_698	value	phyllosphere_no	rhizosphere_yes	3	6	0.70193614	2.302914206	0.547	0.812172796	ns	ns
1726	OTU_698	value	phyllosphere_yes	rhizosphere_no	6	3	1	5	0.363	0.78045098	ns	ns
1727	OTU_698	value	phyllosphere_yes	rhizosphere_yes	6	6	0.923416224	5.054840009	0.398	0.78045098	ns	ns
1728	OTU_698	value	rhizosphere_no	rhizosphere_yes	3	6	-1	5	0.363	0.78045098	ns	ns
1729	OTU_885	value	phyllosphere_no	phyllosphere_yes	3	6	-0.505606487	6.541486306	0.63	0.843669757	ns	ns
1730	OTU_885	value	phyllosphere_no	rhizosphere_no	3	3	0.051924176	3.978575486	0.961	0.98729275	ns	ns
1731	OTU_885	value	phyllosphere_no	rhizosphere_yes	3	6	1	2	0.423	0.78045098	ns	ns
1732	OTU_885	value	phyllosphere_yes	rhizosphere_no	6	3	0.540669121	6.394744425	0.607	0.837812844	ns	ns
1733	OTU_885	value	phyllosphere_yes	rhizosphere_yes	6	6	1	5	0.363	0.78045098	ns	ns
1734	OTU_885	value	rhizosphere_no	rhizosphere_yes	3	6	1	2	0.423	0.78045098	ns	ns
1735	OTU_1467	value	phyllosphere_no	phyllosphere_yes	3	6	NA	NA	NA	NA
1736	OTU_1467	value	phyllosphere_no	rhizosphere_no	3	3	NA	NA	NA	NA
1737	OTU_1467	value	phyllosphere_no	rhizosphere_yes	3	6	NA	NA	NA	NA
1738	OTU_1467	value	phyllosphere_yes	rhizosphere_no	6	3	NA	NA	NA	NA
1739	OTU_1467	value	phyllosphere_yes	rhizosphere_yes	6	6	NA	NA	NA	NA
1740	OTU_1467	value	rhizosphere_no	rhizosphere_yes	3	6	NA	NA	NA	NA
1741	OTU_1111	value	phyllosphere_no	phyllosphere_yes	3	6	NA	NA	NA	NA
1742	OTU_1111	value	phyllosphere_no	rhizosphere_no	3	3	-1	2	0.423	0.78045098	ns	ns
1743	OTU_1111	value	phyllosphere_no	rhizosphere_yes	3	6	-1.482690932	5	0.198	0.78045098	ns	ns
1744	OTU_1111	value	phyllosphere_yes	rhizosphere_no	6	3	-1	2	0.423	0.78045098	ns	ns
1745	OTU_1111	value	phyllosphere_yes	rhizosphere_yes	6	6	-1.482690932	5	0.198	0.78045098	ns	ns
1746	OTU_1111	value	rhizosphere_no	rhizosphere_yes	3	6	-1.179859972	5.647037154	0.285	0.78045098	ns	ns
1747	OTU_1548	value	phyllosphere_no	phyllosphere_yes	3	6	-1	5	0.363	0.78045098	ns	ns
1748	OTU_1548	value	phyllosphere_no	rhizosphere_no	3	3	NA	NA	NA	NA
1749	OTU_1548	value	phyllosphere_no	rhizosphere_yes	3	6	-1	5	0.363	0.78045098	ns	ns
1750	OTU_1548	value	phyllosphere_yes	rhizosphere_no	6	3	1	5	0.363	0.78045098	ns	ns
1751	OTU_1548	value	phyllosphere_yes	rhizosphere_yes	6	6	-0.783158341	5.403969078	0.466	0.792815145	ns	ns
1752	OTU_1548	value	rhizosphere_no	rhizosphere_yes	3	6	-1	5	0.363	0.78045098	ns	ns
1753	OTU_1244	value	phyllosphere_no	phyllosphere_yes	3	6	-1	5	0.363	0.78045098	ns	ns
1754	OTU_1244	value	phyllosphere_no	rhizosphere_no	3	3	NA	NA	NA	NA
1755	OTU_1244	value	phyllosphere_no	rhizosphere_yes	3	6	-1.580982211	5	0.175	0.78045098	ns	ns
1756	OTU_1244	value	phyllosphere_yes	rhizosphere_no	6	3	1	5	0.363	0.78045098	ns	ns
1757	OTU_1244	value	phyllosphere_yes	rhizosphere_yes	6	6	-0.654794401	9.325110188	0.528	0.803338736	ns	ns
1758	OTU_1244	value	rhizosphere_no	rhizosphere_yes	3	6	-1.580982211	5	0.175	0.78045098	ns	ns
1759	OTU_1858	value	phyllosphere_no	phyllosphere_yes	3	6	NA	NA	NA	NA
1760	OTU_1858	value	phyllosphere_no	rhizosphere_no	3	3	NA	NA	NA	NA
1761	OTU_1858	value	phyllosphere_no	rhizosphere_yes	3	6	NA	NA	NA	NA
1762	OTU_1858	value	phyllosphere_yes	rhizosphere_no	6	3	NA	NA	NA	NA
1763	OTU_1858	value	phyllosphere_yes	rhizosphere_yes	6	6	NA	NA	NA	NA
1764	OTU_1858	value	rhizosphere_no	rhizosphere_yes	3	6	NA	NA	NA	NA
1765	OTU_47	value	phyllosphere_no	phyllosphere_yes	3	6	1	2	0.423	0.78045098	ns	ns
1766	OTU_47	value	phyllosphere_no	rhizosphere_no	3	3	-0.005233206	3.999780923	0.996	0.998329333	ns	ns
1767	OTU_47	value	phyllosphere_no	rhizosphere_yes	3	6	-2.008990918	6.950044761	0.085	0.78045098	ns	ns
1768	OTU_47	value	phyllosphere_yes	rhizosphere_no	6	3	-1	2	0.423	0.78045098	ns	ns
1769	OTU_47	value	phyllosphere_yes	rhizosphere_yes	6	6	-3.135812637	5	0.026	0.78045098	ns	*
1770	OTU_47	value	rhizosphere_no	rhizosphere_yes	3	6	-1.999936774	6.941279866	0.086	0.78045098	ns	ns
1771	OTU_51	value	phyllosphere_no	phyllosphere_yes	3	6	0.402495429	6.958508168	0.699	0.871718698	ns	ns
1772	OTU_51	value	phyllosphere_no	rhizosphere_no	3	3	1.433983794	3.997618309	0.225	0.78045098	ns	ns
1773	OTU_51	value	phyllosphere_no	rhizosphere_yes	3	6	1.718057789	2.434591886	0.205	0.78045098	ns	ns
1774	OTU_51	value	phyllosphere_yes	rhizosphere_no	6	3	0.737657697	6.97973308	0.485	0.794204738	ns	ns
1775	OTU_51	value	phyllosphere_yes	rhizosphere_yes	6	6	0.734625495	5.497905883	0.493	0.794204738	ns	ns
1776	OTU_51	value	rhizosphere_no	rhizosphere_yes	3	6	-0.191525993	2.456831725	0.863	0.953668334	ns	ns
1777	OTU_174	value	phyllosphere_no	phyllosphere_yes	3	6	0.211168903	5.815791829	0.84	0.941552239	ns	ns
1778	OTU_174	value	phyllosphere_no	rhizosphere_no	3	3	0.776918725	3.044498789	0.493	0.794204738	ns	ns
1779	OTU_174	value	phyllosphere_no	rhizosphere_yes	3	6	-0.52710477	6.908046992	0.615	0.840060022	ns	ns
1780	OTU_174	value	phyllosphere_yes	rhizosphere_no	6	3	0.239118914	6.929994453	0.818	0.929376702	ns	ns
1781	OTU_174	value	phyllosphere_yes	rhizosphere_yes	6	6	-0.45317031	6.695828668	0.665	0.858101375	ns	ns
1782	OTU_174	value	rhizosphere_no	rhizosphere_yes	3	6	-1.092387148	4.295872133	0.332	0.78045098	ns	ns
1783	OTU_268	value	phyllosphere_no	phyllosphere_yes	3	6	0.75938056	2.486662116	0.513	0.800629676	ns	ns
1784	OTU_268	value	phyllosphere_no	rhizosphere_no	3	3	0.787810486	2.495516556	0.499	0.794204738	ns	ns
1785	OTU_268	value	phyllosphere_no	rhizosphere_yes	3	6	1.204420492	2.172154628	0.343	0.78045098	ns	ns
1786	OTU_268	value	phyllosphere_yes	rhizosphere_no	6	3	0.066645334	5.558720296	0.949	0.982124587	ns	ns
1787	OTU_268	value	phyllosphere_yes	rhizosphere_yes	6	6	1.064659478	8.186439151	0.317	0.78045098	ns	ns
1788	OTU_268	value	rhizosphere_no	rhizosphere_yes	3	6	0.959851327	3.423783305	0.4	0.78045098	ns	ns
1789	OTU_435	value	phyllosphere_no	phyllosphere_yes	3	6	0.684136002	2.274731935	0.557	0.815413255	ns	ns
1790	OTU_435	value	phyllosphere_no	rhizosphere_no	3	3	0.361826917	2.661057077	0.744	0.895192	ns	ns
1791	OTU_435	value	phyllosphere_no	rhizosphere_yes	3	6	0.367142204	2.744443838	0.74	0.89462331	ns	ns
1792	OTU_435	value	phyllosphere_yes	rhizosphere_no	6	3	-0.64730245	3.670181751	0.556	0.815413255	ns	ns
1793	OTU_435	value	phyllosphere_yes	rhizosphere_yes	6	6	-0.620964246	8.300884503	0.551	0.814124116	ns	ns
1794	OTU_435	value	rhizosphere_no	rhizosphere_yes	3	6	0.012270915	5.83743118	0.991	0.998329333	ns	ns
1795	OTU_135	value	phyllosphere_no	phyllosphere_yes	3	6	1.505268271	2.014464291	0.27	0.78045098	ns	ns
1796	OTU_135	value	phyllosphere_no	rhizosphere_no	3	3	0.925809134	3.156417534	0.42	0.78045098	ns	ns
1797	OTU_135	value	phyllosphere_no	rhizosphere_yes	3	6	0.948930904	2.378353478	0.429	0.78251809	ns	ns
1798	OTU_135	value	phyllosphere_yes	rhizosphere_no	6	3	-0.784084795	2.045528861	0.514	0.800858921	ns	ns
1799	OTU_135	value	phyllosphere_yes	rhizosphere_yes	6	6	-1.666345818	5.390532414	0.152	0.78045098	ns	ns
1800	OTU_135	value	rhizosphere_no	rhizosphere_yes	3	6	-0.11117595	3.220039003	0.918	0.976236194	ns	ns
1801	OTU_311	value	phyllosphere_no	phyllosphere_yes	3	6	0.157907114	5.151208657	0.881	0.963353232	ns	ns
1802	OTU_311	value	phyllosphere_no	rhizosphere_no	3	3	0.232575866	3.944846939	0.828	0.935079699	ns	ns
1803	OTU_311	value	phyllosphere_no	rhizosphere_yes	3	6	0.463706144	2.408496332	0.681	0.865658429	ns	ns
1804	OTU_311	value	phyllosphere_yes	rhizosphere_no	6	3	0.078877989	5.741706753	0.94	0.981835883	ns	ns
1805	OTU_311	value	phyllosphere_yes	rhizosphere_yes	6	6	0.289876688	6.229314148	0.781	0.912462663	ns	ns
1806	OTU_311	value	rhizosphere_no	rhizosphere_yes	3	6	0.185916711	2.520831027	0.866	0.95473576	ns	ns
1807	OTU_263	value	phyllosphere_no	phyllosphere_yes	3	6	-1.576507632	5.026426288	0.175	0.78045098	ns	ns
1808	OTU_263	value	phyllosphere_no	rhizosphere_no	3	3	-2.468050533	2.29825395	0.116	0.78045098	ns	ns
1809	OTU_263	value	phyllosphere_no	rhizosphere_yes	3	6	-2.674770812	5.385256287	0.041	0.78045098	ns	*
1810	OTU_263	value	phyllosphere_yes	rhizosphere_no	6	3	1.078839633	5.342717702	0.327	0.78045098	ns	ns
1811	OTU_263	value	phyllosphere_yes	rhizosphere_yes	6	6	0.847975544	5.661208718	0.431	0.78251809	ns	ns
1812	OTU_263	value	rhizosphere_no	rhizosphere_yes	3	6	-0.696175832	6.872906925	0.509	0.798603003	ns	ns
1813	OTU_350	value	phyllosphere_no	phyllosphere_yes	3	6	0.53326439	3.670731476	0.624	0.843124103	ns	ns
1814	OTU_350	value	phyllosphere_no	rhizosphere_no	3	3	0.465632312	3.916322423	0.666	0.858801511	ns	ns
1815	OTU_350	value	phyllosphere_no	rhizosphere_yes	3	6	0.533814362	3.533166586	0.625	0.843124103	ns	ns
1816	OTU_350	value	phyllosphere_yes	rhizosphere_no	6	3	-0.014182249	4.219034669	0.989	0.998036818	ns	ns
1817	OTU_350	value	phyllosphere_yes	rhizosphere_yes	6	6	-0.007821607	9.98134035	0.994	0.998329333	ns	ns
1818	OTU_350	value	rhizosphere_no	rhizosphere_yes	3	6	0.007912842	4.044973343	0.994	0.998329333	ns	ns
1819	OTU_204	value	phyllosphere_no	phyllosphere_yes	3	6	-0.840344014	6.126236608	0.432	0.78251809	ns	ns
1820	OTU_204	value	phyllosphere_no	rhizosphere_no	3	3	-0.575961145	2.374640621	0.615	0.840060022	ns	ns
1821	OTU_204	value	phyllosphere_no	rhizosphere_yes	3	6	0.576787282	2.505886205	0.612	0.83854827	ns	ns
1822	OTU_204	value	phyllosphere_yes	rhizosphere_no	6	3	-0.208714759	2.463205508	0.851	0.947367486	ns	ns
1823	OTU_204	value	phyllosphere_yes	rhizosphere_yes	6	6	1.618298647	6.019175058	0.157	0.78045098	ns	ns
1824	OTU_204	value	rhizosphere_no	rhizosphere_yes	3	6	0.785887018	2.046543655	0.513	0.800629676	ns	ns
1825	OTU_251	value	phyllosphere_no	phyllosphere_yes	3	6	0.30141731	2.889461477	0.783	0.913693358	ns	ns
1826	OTU_251	value	phyllosphere_no	rhizosphere_no	3	3	0.847581216	2.022578082	0.485	0.794204738	ns	ns
1827	OTU_251	value	phyllosphere_no	rhizosphere_yes	3	6	0.722778024	2.017965944	0.544	0.811569329	ns	ns
1828	OTU_251	value	phyllosphere_yes	rhizosphere_no	6	3	1.108342392	5.259516025	0.316	0.78045098	ns	ns
1829	OTU_251	value	phyllosphere_yes	rhizosphere_yes	6	6	0.841910191	5.210683227	0.437	0.784385755	ns	ns
1830	OTU_251	value	rhizosphere_no	rhizosphere_yes	3	6	-1.247633041	5.142543477	0.266	0.78045098	ns	ns
1831	OTU_1039	value	phyllosphere_no	phyllosphere_yes	3	6	0.937794908	2.125225026	0.442	0.785232613	ns	ns
1832	OTU_1039	value	phyllosphere_no	rhizosphere_no	3	3	0.635705128	2.807056508	0.573	0.822797323	ns	ns
1833	OTU_1039	value	phyllosphere_no	rhizosphere_yes	3	6	0.520767253	2.338739346	0.648	0.851676584	ns	ns
1834	OTU_1039	value	phyllosphere_yes	rhizosphere_no	6	3	-0.514047575	2.609740041	0.648	0.851676584	ns	ns
1835	OTU_1039	value	phyllosphere_yes	rhizosphere_yes	6	6	-1.215866334	8.284305273	0.258	0.78045098	ns	ns
1836	OTU_1039	value	rhizosphere_no	rhizosphere_yes	3	6	-0.290813538	3.655948072	0.787	0.915513614	ns	ns
1837	OTU_377	value	phyllosphere_no	phyllosphere_yes	3	6	0.453860353	5.358601103	0.668	0.859020548	ns	ns
1838	OTU_377	value	phyllosphere_no	rhizosphere_no	3	3	6.345451896	3.120147859	0.007	0.78045098	*	**
1839	OTU_377	value	phyllosphere_no	rhizosphere_yes	3	6	3.034732463	5.733422197	0.024	0.78045098	ns	*
1840	OTU_377	value	phyllosphere_yes	rhizosphere_no	6	3	0.927806397	5.112366763	0.395	0.78045098	ns	ns
1841	OTU_377	value	phyllosphere_yes	rhizosphere_yes	6	6	0.358463146	5.372490938	0.734	0.893410049	ns	ns
1842	OTU_377	value	rhizosphere_no	rhizosphere_yes	3	6	-2.57533768	6.906265331	0.037	0.78045098	ns	*
1843	OTU_516	value	phyllosphere_no	phyllosphere_yes	3	6	0.000597743	4.423402374	1	1	ns	ns
1844	OTU_516	value	phyllosphere_no	rhizosphere_no	3	3	1.0445716	2.103851519	0.401	0.78045098	ns	ns
1845	OTU_516	value	phyllosphere_no	rhizosphere_yes	3	6	0.058387875	3.679557885	0.956	0.984310392	ns	ns
1846	OTU_516	value	phyllosphere_yes	rhizosphere_no	6	3	1.351490865	5.426480785	0.23	0.78045098	ns	ns
1847	OTU_516	value	phyllosphere_yes	rhizosphere_yes	6	6	0.068825698	9.651468404	0.947	0.982124587	ns	ns
1848	OTU_516	value	rhizosphere_no	rhizosphere_yes	3	6	-1.517298867	5.613013891	0.183	0.78045098	ns	ns
1849	OTU_1476	value	phyllosphere_no	phyllosphere_yes	3	6	-1.136575505	6.981217193	0.293	0.78045098	ns	ns
1850	OTU_1476	value	phyllosphere_no	rhizosphere_no	3	3	0.111594077	3.45101422	0.917	0.976236194	ns	ns
1851	OTU_1476	value	phyllosphere_no	rhizosphere_yes	3	6	0.38635618	4.388392576	0.717	0.883022302	ns	ns
1852	OTU_1476	value	phyllosphere_yes	rhizosphere_no	6	3	1.306578012	6.278208138	0.237	0.78045098	ns	ns
1853	OTU_1476	value	phyllosphere_yes	rhizosphere_yes	6	6	1.468966828	6.967798636	0.185	0.78045098	ns	ns
1854	OTU_1476	value	rhizosphere_no	rhizosphere_yes	3	6	0.350569851	6.376542598	0.737	0.894163166	ns	ns
1855	OTU_423	value	phyllosphere_no	phyllosphere_yes	3	6	1.488869436	2.229303858	0.263	0.78045098	ns	ns
1856	OTU_423	value	phyllosphere_no	rhizosphere_no	3	3	1.648037517	2.050824449	0.238	0.78045098	ns	ns
1857	OTU_423	value	phyllosphere_no	rhizosphere_yes	3	6	0.028982704	5.468007251	0.978	0.994419171	ns	ns
1858	OTU_423	value	phyllosphere_yes	rhizosphere_no	6	3	0.487382097	6.660824529	0.642	0.849140542	ns	ns
1859	OTU_423	value	phyllosphere_yes	rhizosphere_yes	6	6	-1.519606555	5.621018321	0.183	0.78045098	ns	ns
1860	OTU_423	value	rhizosphere_no	rhizosphere_yes	3	6	-1.689142682	5.138819255	0.15	0.78045098	ns	ns
1861	OTU_368	value	phyllosphere_no	phyllosphere_yes	3	6	-0.084581899	6.939164337	0.935	0.980431444	ns	ns
1862	OTU_368	value	phyllosphere_no	rhizosphere_no	3	3	1.620049499	2	0.247	0.78045098	ns	ns
1863	OTU_368	value	phyllosphere_no	rhizosphere_yes	3	6	0.894517283	2.323223261	0.454	0.790343069	ns	ns
1864	OTU_368	value	phyllosphere_yes	rhizosphere_no	6	3	1.235042167	5	0.272	0.78045098	ns	ns
1865	OTU_368	value	phyllosphere_yes	rhizosphere_yes	6	6	0.738275646	5.385675972	0.491	0.794204738	ns	ns
1866	OTU_368	value	rhizosphere_no	rhizosphere_yes	3	6	-2.455791794	5	0.058	0.78045098	ns	ns
1867	OTU_882	value	phyllosphere_no	phyllosphere_yes	3	6	1.244343527	2.084775185	0.335	0.78045098	ns	ns
1868	OTU_882	value	phyllosphere_no	rhizosphere_no	3	3	1.535702824	2	0.264	0.78045098	ns	ns
1869	OTU_882	value	phyllosphere_no	rhizosphere_yes	3	6	-0.125802752	5.532867052	0.904	0.970417381	ns	ns
1870	OTU_882	value	phyllosphere_yes	rhizosphere_no	6	3	1.917663331	5	0.113	0.78045098	ns	ns
1871	OTU_882	value	phyllosphere_yes	rhizosphere_yes	6	6	-1.469094711	5.226571164	0.199	0.78045098	ns	ns
1872	OTU_882	value	rhizosphere_no	rhizosphere_yes	3	6	-1.774378907	5	0.136	0.78045098	ns	ns
1873	OTU_212	value	phyllosphere_no	phyllosphere_yes	3	6	-0.118034171	4.241920394	0.911	0.972372086	ns	ns
1874	OTU_212	value	phyllosphere_no	rhizosphere_no	3	3	1	2	0.423	0.78045098	ns	ns
1875	OTU_212	value	phyllosphere_no	rhizosphere_yes	3	6	0.184552929	3.128540071	0.865	0.954193596	ns	ns
1876	OTU_212	value	phyllosphere_yes	rhizosphere_no	6	3	1.562234822	5	0.179	0.78045098	ns	ns
1877	OTU_212	value	phyllosphere_yes	rhizosphere_yes	6	6	0.394337022	8.994477434	0.703	0.874673625	ns	ns
1878	OTU_212	value	rhizosphere_no	rhizosphere_yes	3	6	-1.528339927	5	0.187	0.78045098	ns	ns
1879	OTU_544	value	phyllosphere_no	phyllosphere_yes	3	6	-1.457021251	5.246869171	0.202	0.78045098	ns	ns
1880	OTU_544	value	phyllosphere_no	rhizosphere_no	3	3	-0.732416648	2.169503958	0.535	0.807770406	ns	ns
1881	OTU_544	value	phyllosphere_no	rhizosphere_yes	3	6	-0.814548247	6.693708943	0.443	0.785232613	ns	ns
1882	OTU_544	value	phyllosphere_yes	rhizosphere_no	6	3	0.712203275	6.750768714	0.5	0.794204738	ns	ns
1883	OTU_544	value	phyllosphere_yes	rhizosphere_yes	6	6	1.118961773	6.068400863	0.305	0.78045098	ns	ns
1884	OTU_544	value	rhizosphere_no	rhizosphere_yes	3	6	0.33280728	2.758005974	0.763	0.904947884	ns	ns
1885	OTU_336	value	phyllosphere_no	phyllosphere_yes	3	6	3.785188447	6.196550282	0.009	0.78045098	ns	**
1886	OTU_336	value	phyllosphere_no	rhizosphere_no	3	3	0.802121176	2.050003491	0.505	0.797424306	ns	ns
1887	OTU_336	value	phyllosphere_no	rhizosphere_yes	3	6	1.952568723	6.120907088	0.098	0.78045098	ns	ns
1888	OTU_336	value	phyllosphere_yes	rhizosphere_no	6	3	-0.382780414	2.364806788	0.734	0.893410049	ns	ns
1889	OTU_336	value	phyllosphere_yes	rhizosphere_yes	6	6	-1.30245523	9.983416503	0.222	0.78045098	ns	ns
1890	OTU_336	value	rhizosphere_no	rhizosphere_yes	3	6	-0.154629413	2.396460182	0.889	0.964150835	ns	ns
1891	OTU_1019	value	phyllosphere_no	phyllosphere_yes	3	6	0.041975318	4.147707856	0.968	0.990419619	ns	ns
1892	OTU_1019	value	phyllosphere_no	rhizosphere_no	3	3	1	2	0.423	0.78045098	ns	ns
1893	OTU_1019	value	phyllosphere_no	rhizosphere_yes	3	6	-0.337505234	6.342705841	0.747	0.89587512	ns	ns
1894	OTU_1019	value	phyllosphere_yes	rhizosphere_no	6	3	1.322287158	5	0.243	0.78045098	ns	ns
1895	OTU_1019	value	phyllosphere_yes	rhizosphere_yes	6	6	-0.417716994	8.3841569	0.687	0.866538462	ns	ns
1896	OTU_1019	value	rhizosphere_no	rhizosphere_yes	3	6	-1.318062286	5	0.245	0.78045098	ns	ns
1897	OTU_508	value	phyllosphere_no	phyllosphere_yes	3	6	1	2	0.423	0.78045098	ns	ns
1898	OTU_508	value	phyllosphere_no	rhizosphere_no	3	3	-0.603571234	2.506448991	0.596	0.83274528	ns	ns
1899	OTU_508	value	phyllosphere_no	rhizosphere_yes	3	6	-0.125836333	5.94085828	0.904	0.970417381	ns	ns
1900	OTU_508	value	phyllosphere_yes	rhizosphere_no	6	3	-1	2	0.423	0.78045098	ns	ns
1901	OTU_508	value	phyllosphere_yes	rhizosphere_yes	6	6	-1.12789012	5	0.311	0.78045098	ns	ns
1902	OTU_508	value	rhizosphere_no	rhizosphere_yes	3	6	0.538981892	2.585033134	0.633	0.84467484	ns	ns
1903	OTU_383	value	phyllosphere_no	phyllosphere_yes	3	6	NA	NA	NA	NA
1904	OTU_383	value	phyllosphere_no	rhizosphere_no	3	3	NA	NA	NA	NA
1905	OTU_383	value	phyllosphere_no	rhizosphere_yes	3	6	NA	NA	NA	NA
1906	OTU_383	value	phyllosphere_yes	rhizosphere_no	6	3	NA	NA	NA	NA
1907	OTU_383	value	phyllosphere_yes	rhizosphere_yes	6	6	NA	NA	NA	NA
1908	OTU_383	value	rhizosphere_no	rhizosphere_yes	3	6	NA	NA	NA	NA
1909	OTU_1959	value	phyllosphere_no	phyllosphere_yes	3	6	0.446699242	3.63550429	0.68	0.865266012	ns	ns
1910	OTU_1959	value	phyllosphere_no	rhizosphere_no	3	3	1.511286082	2.071570205	0.266	0.78045098	ns	ns
1911	OTU_1959	value	phyllosphere_no	rhizosphere_yes	3	6	-0.092670118	3.751517931	0.931	0.979930148	ns	ns
1912	OTU_1959	value	phyllosphere_yes	rhizosphere_no	6	3	1.566548245	5.442650866	0.173	0.78045098	ns	ns
1913	OTU_1959	value	phyllosphere_yes	rhizosphere_yes	6	6	-0.709738394	9.987949725	0.494	0.794204738	ns	ns
1914	OTU_1959	value	rhizosphere_no	rhizosphere_yes	3	6	-2.481468442	5.414209353	0.052	0.78045098	ns	ns
1915	OTU_381	value	phyllosphere_no	phyllosphere_yes	3	6	-0.743923535	6.945265466	0.481	0.793914286	ns	ns
1916	OTU_381	value	phyllosphere_no	rhizosphere_no	3	3	1.658535279	2	0.239	0.78045098	ns	ns
1917	OTU_381	value	phyllosphere_no	rhizosphere_yes	3	6	-0.182603519	5.258354263	0.862	0.953405007	ns	ns
1918	OTU_381	value	phyllosphere_yes	rhizosphere_no	6	3	1.802852205	5	0.131	0.78045098	ns	ns
1919	OTU_381	value	phyllosphere_yes	rhizosphere_yes	6	6	0.634610022	7.524904267	0.544	0.811569329	ns	ns
1920	OTU_381	value	rhizosphere_no	rhizosphere_yes	3	6	-2.088669627	5	0.091	0.78045098	ns	ns
1921	OTU_503	value	phyllosphere_no	phyllosphere_yes	3	6	1.129328442	2.077365828	0.372	0.78045098	ns	ns
1922	OTU_503	value	phyllosphere_no	rhizosphere_no	3	3	1.345347647	2	0.311	0.78045098	ns	ns
1923	OTU_503	value	phyllosphere_no	rhizosphere_yes	3	6	1.068800698	2.243970304	0.387	0.78045098	ns	ns
1924	OTU_503	value	phyllosphere_yes	rhizosphere_no	6	3	1.479695317	5	0.199	0.78045098	ns	ns
1925	OTU_503	value	phyllosphere_yes	rhizosphere_yes	6	6	-0.14117713	7.90684442	0.891	0.964150835	ns	ns
1926	OTU_503	value	rhizosphere_no	rhizosphere_yes	3	6	-1	5	0.363	0.78045098	ns	ns
1927	OTU_1099	value	phyllosphere_no	phyllosphere_yes	3	6	0.527571188	3.956719705	0.626	0.843124103	ns	ns
1928	OTU_1099	value	phyllosphere_no	rhizosphere_no	3	3	1.173793799	2.186498567	0.352	0.78045098	ns	ns
1929	OTU_1099	value	phyllosphere_no	rhizosphere_yes	3	6	0.961933257	2.221788623	0.429	0.78251809	ns	ns
1930	OTU_1099	value	phyllosphere_yes	rhizosphere_no	6	3	0.784531587	5.903762487	0.463	0.792815145	ns	ns
1931	OTU_1099	value	phyllosphere_yes	rhizosphere_yes	6	6	0.48343094	6.155032381	0.646	0.850834795	ns	ns
1932	OTU_1099	value	rhizosphere_no	rhizosphere_yes	3	6	-0.66924043	6.083450289	0.528	0.803338736	ns	ns
1933	OTU_565	value	phyllosphere_no	phyllosphere_yes	3	6	0.767796315	2.461977283	0.509	0.798603003	ns	ns
1934	OTU_565	value	phyllosphere_no	rhizosphere_no	3	3	1.029737228	2.148150975	0.405	0.78045098	ns	ns
1935	OTU_565	value	phyllosphere_no	rhizosphere_yes	3	6	0.661803429	2.530645662	0.563	0.819405039	ns	ns
1936	OTU_565	value	phyllosphere_yes	rhizosphere_no	6	3	0.618110946	6.952262034	0.556	0.815413255	ns	ns
1937	OTU_565	value	phyllosphere_yes	rhizosphere_yes	6	6	-0.217394955	9.954498899	0.832	0.937060588	ns	ns
1938	OTU_565	value	rhizosphere_no	rhizosphere_yes	3	6	-0.849079955	6.871242361	0.424	0.78045098	ns	ns
1939	OTU_798	value	phyllosphere_no	phyllosphere_yes	3	6	0.106116761	4.077377118	0.921	0.977488694	ns	ns
1940	OTU_798	value	phyllosphere_no	rhizosphere_no	3	3	-0.544975491	3.624987084	0.618	0.841403191	ns	ns
1941	OTU_798	value	phyllosphere_no	rhizosphere_yes	3	6	0.830481953	2.101962943	0.49	0.794204738	ns	ns
1942	OTU_798	value	phyllosphere_yes	rhizosphere_no	6	3	-0.681481948	3.069708504	0.543	0.811044153	ns	ns
1943	OTU_798	value	phyllosphere_yes	rhizosphere_yes	6	6	0.984332296	5.508256622	0.366	0.78045098	ns	ns
1944	OTU_798	value	rhizosphere_no	rhizosphere_yes	3	6	1.26467854	2.052152592	0.331	0.78045098	ns	ns
1945	OTU_434	value	phyllosphere_no	phyllosphere_yes	3	6	-0.293483874	6.449930279	0.778	0.911794632	ns	ns
1946	OTU_434	value	phyllosphere_no	rhizosphere_no	3	3	0.102372881	3.994180689	0.923	0.977952878	ns	ns
1947	OTU_434	value	phyllosphere_no	rhizosphere_yes	3	6	0.734905923	3.373056423	0.51	0.798603003	ns	ns
1948	OTU_434	value	phyllosphere_yes	rhizosphere_no	6	3	0.351197192	6.373743498	0.737	0.894163166	ns	ns
1949	OTU_434	value	phyllosphere_yes	rhizosphere_yes	6	6	0.660517489	5.590344526	0.535	0.807770406	ns	ns
1950	OTU_434	value	rhizosphere_no	rhizosphere_yes	3	6	0.629206273	3.482537969	0.568	0.822262774	ns	ns
1951	OTU_1728	value	phyllosphere_no	phyllosphere_yes	3	6	0.794583146	2.047638466	0.508	0.798603003	ns	ns
1952	OTU_1728	value	phyllosphere_no	rhizosphere_no	3	3	1.009919053	2.003690143	0.419	0.78045098	ns	ns
1953	OTU_1728	value	phyllosphere_no	rhizosphere_yes	3	6	0.874791489	2.041546762	0.472	0.792815145	ns	ns
1954	OTU_1728	value	phyllosphere_yes	rhizosphere_no	6	3	1.866570053	5.721117694	0.114	0.78045098	ns	ns
1955	OTU_1728	value	phyllosphere_yes	rhizosphere_yes	6	6	0.53681284	9.95385755	0.603	0.83552214	ns	ns
1956	OTU_1728	value	rhizosphere_no	rhizosphere_yes	3	6	-1.234286075	5.815206401	0.265	0.78045098	ns	ns
1957	OTU_1602	value	phyllosphere_no	phyllosphere_yes	3	6	-0.157163977	6.996838425	0.88	0.962540052	ns	ns
1958	OTU_1602	value	phyllosphere_no	rhizosphere_no	3	3	-0.242667599	3.987841785	0.82	0.929679952	ns	ns
1959	OTU_1602	value	phyllosphere_no	rhizosphere_yes	3	6	0.109907541	5.579857702	0.916	0.975767376	ns	ns
1960	OTU_1602	value	phyllosphere_yes	rhizosphere_no	6	3	-0.024773607	6.994322725	0.981	0.995728352	ns	ns
1961	OTU_1602	value	phyllosphere_yes	rhizosphere_yes	6	6	0.242409339	8.428547831	0.814	0.927920461	ns	ns
1962	OTU_1602	value	rhizosphere_no	rhizosphere_yes	3	6	0.359121961	5.850183726	0.732	0.892711919	ns	ns
1963	OTU_504	value	phyllosphere_no	phyllosphere_yes	3	6	0.547115281	6.000600485	0.604	0.835674282	ns	ns
1964	OTU_504	value	phyllosphere_no	rhizosphere_no	3	3	0.790995822	3.417852169	0.48	0.793914286	ns	ns
1965	OTU_504	value	phyllosphere_no	rhizosphere_yes	3	6	1.043849185	2.588582625	0.384	0.78045098	ns	ns
1966	OTU_504	value	phyllosphere_yes	rhizosphere_no	6	3	0.115261062	6.990904814	0.911	0.972372086	ns	ns
1967	OTU_504	value	phyllosphere_yes	rhizosphere_yes	6	6	0.281914944	6.242204993	0.787	0.915513614	ns	ns
1968	OTU_504	value	rhizosphere_no	rhizosphere_yes	3	6	0.233568874	3.441833277	0.829	0.935365084	ns	ns
1969	OTU_464	value	phyllosphere_no	phyllosphere_yes	3	6	0.923933107	2.021684999	0.452	0.790067348	ns	ns
1970	OTU_464	value	phyllosphere_no	rhizosphere_no	3	3	-0.132178868	3.866089255	0.901	0.970417381	ns	ns
1971	OTU_464	value	phyllosphere_no	rhizosphere_yes	3	6	1	2	0.423	0.78045098	ns	ns
1972	OTU_464	value	phyllosphere_yes	rhizosphere_no	6	3	-0.93731857	2.0148724	0.447	0.787281895	ns	ns
1973	OTU_464	value	phyllosphere_yes	rhizosphere_yes	6	6	1	5	0.363	0.78045098	ns	ns
1974	OTU_464	value	rhizosphere_no	rhizosphere_yes	3	6	1	2	0.423	0.78045098	ns	ns
1975	OTU_656	value	phyllosphere_no	phyllosphere_yes	3	6	-1.080319312	5	0.329	0.78045098	ns	ns
1976	OTU_656	value	phyllosphere_no	rhizosphere_no	3	3	-1	2	0.423	0.78045098	ns	ns
1977	OTU_656	value	phyllosphere_no	rhizosphere_yes	3	6	-1.538753265	5	0.184	0.78045098	ns	ns
1978	OTU_656	value	phyllosphere_yes	rhizosphere_no	6	3	0.313669104	6.940650947	0.763	0.904947884	ns	ns
1979	OTU_656	value	phyllosphere_yes	rhizosphere_yes	6	6	0.989680897	5.033441842	0.367	0.78045098	ns	ns
1980	OTU_656	value	rhizosphere_no	rhizosphere_yes	3	6	0.869502392	2.027526073	0.475	0.7930747	ns	ns
1981	OTU_2184	value	phyllosphere_no	phyllosphere_yes	3	6	-0.289742034	3.177014896	0.79	0.916136504	ns	ns
1982	OTU_2184	value	phyllosphere_no	rhizosphere_no	3	3	0.464436374	2.888346685	0.675	0.862117347	ns	ns
1983	OTU_2184	value	phyllosphere_no	rhizosphere_yes	3	6	0.744548747	2.224565134	0.527	0.803338736	ns	ns
1984	OTU_2184	value	phyllosphere_yes	rhizosphere_no	6	3	1.176646969	6.132927069	0.283	0.78045098	ns	ns
1985	OTU_2184	value	phyllosphere_yes	rhizosphere_yes	6	6	1.887097877	6.900843613	0.102	0.78045098	ns	ns
1986	OTU_2184	value	rhizosphere_no	rhizosphere_yes	3	6	0.462496099	2.988872553	0.675	0.862117347	ns	ns
1987	OTU_1303	value	phyllosphere_no	phyllosphere_yes	3	6	1	2	0.423	0.78045098	ns	ns
1988	OTU_1303	value	phyllosphere_no	rhizosphere_no	3	3	1	2	0.423	0.78045098	ns	ns
1989	OTU_1303	value	phyllosphere_no	rhizosphere_yes	3	6	0.892427208	2.042456327	0.465	0.792815145	ns	ns
1990	OTU_1303	value	phyllosphere_yes	rhizosphere_no	6	3	NA	NA	NA	NA
1991	OTU_1303	value	phyllosphere_yes	rhizosphere_yes	6	6	-1	5	0.363	0.78045098	ns	ns
1992	OTU_1303	value	rhizosphere_no	rhizosphere_yes	3	6	-1	5	0.363	0.78045098	ns	ns
1993	OTU_1667	value	phyllosphere_no	phyllosphere_yes	3	6	0.873155454	2.058353888	0.472	0.792815145	ns	ns
1994	OTU_1667	value	phyllosphere_no	rhizosphere_no	3	3	1	2	0.423	0.78045098	ns	ns
1995	OTU_1667	value	phyllosphere_no	rhizosphere_yes	3	6	0.548918632	2.51237026	0.628	0.843669757	ns	ns
1996	OTU_1667	value	phyllosphere_yes	rhizosphere_no	6	3	1	5	0.363	0.78045098	ns	ns
1997	OTU_1667	value	phyllosphere_yes	rhizosphere_yes	6	6	-0.798464915	6.153343566	0.454	0.790343069	ns	ns
1998	OTU_1667	value	rhizosphere_no	rhizosphere_yes	3	6	-1.185771808	5	0.289	0.78045098	ns	ns
1999	OTU_1044	value	phyllosphere_no	phyllosphere_yes	3	6	-0.885335186	5.992209137	0.41	0.78045098	ns	ns
[truncated: 2,903 more rows]
